# Supplementary material for: Chromosome-specific retention of cancer-associated DNA hypermethylation following pharmacological inhibition of DNMT1
Source: Commun Biol. 2022 Jun 2;5:528. doi: 10.1038/s42003-022-03509-3 (PMC9163065; doi:10.1038/s42003-022-03509-3)
Supplement: Supplementary file 3 — Supplementary Data 1 [file 42003_2022_3509_MOESM3_ESM.xlsx]

## Sheet: Figure 1a
Log[Inhib] nM	HCT116 Parental					HCT116 GSK5032-Resistant							RKO Parental			RKO GSK5032-Resistant
4.47712	0.292859	2.00031	1.93286	0.777251	1.20337	10.5162	21.5686	18.3688	26.1986	24.7104	35.5685	30.2799	0.403443	4.11805	0.127065	2.49734	42.0949	3.63636
4.17609	3.71705	9.07117	8.80686	4.62559	7.43682	51.0516	49.2997	49.0081	54.1096	63.1274	72.0117	65.1399	3.44271	8.16747	1.85515	37.3007	71.7391	22.8099
3.87506	8.26763	12.9788	13.1231	7.82938	11.6727	69.4073	60.3642	60.9846	69.863	76.834	84.8397	83.715	7.85368	11.256	4.57433	74.7609	83.004	63.3058
3.57403	11.6468	14.4053	13.0795	9.51659	12.6835	79.5411	65.6162	65.7605	79.6233	78.1853	105.831	91.603	10.624	14.4818	6.8615	96.44	90.3162	101.653
3.273	12.8858	18.8401	16.611	11.545	15.6197	93.6903	67.0868	74.5775	94.1781	96.5251	102.041	103.562	12.9909	18.8058	8.48793	101.382	100	124.298
2.97197	16.1748	21.8794	20.6947	14.3886	18.7004	97.3231	72.2689	83.6885	93.6644	102.51	121.866	102.036	16.8908	24.6397	11.385	108.714	84.9802	122.149
2.67094	19.0358	28.6091	27.9175	16.891	18.7004	101.147	80.9524	88.1705	98.2877	104.826	120.408	109.924	24.4486	34.3857	17.1029	110.468	92.4901	138.843
2.36992	26.6501	32.4391	30.8531	23.4123	28.4236	103.824	83.0532	88.3174	101.37	99.2278	113.411	107.379	29.801	43.8572	24.4727	108.289	86.166	134.545
2.06889	38.6574	39.9907	36.5935	39.4692	35.5716	105.545	81.7927	93.9015	87.8425	91.3127	118.659	100.509	54.8144	55.7996	40.3304	104.782	68.9723	117.19
1.76785	50.2365	54.5976	53.3498	47.2986	40.1203	97.8967	85.6443	95.8119	99.8288	91.8919	122.157	104.835	90.7477	82.7042	62.7192	105.792	68.9723	114.711
1.46682	79.0493	67.5609	66.2549	61.5355	51.2635	90.0574	87.2549	90.8156	87.1575	85.1351	124.781	100.509	99.4083	74.8113	73.5451	103.719	57.3123	128.43
1.16578	94.0302	84.8349	91.3239	73.5924	73.0445	95.6023	96.2185	88.7583	97.9452	92.471	113.12	93.1298	99.5966	100.824	86.582	100.053	66.6008	110.744
0	100	100	100	100	100	100	100	100	100	100	100	100	100	100	100	100	100	100

## Sheet: Figure 2b
Total number of probes
		Beta > 0.7	Beta > 0.7	Beta > 0.7	Beta > 0.7	Beta > 0.7		Beta >= 0.85	Beta >= 0.85	Beta >= 0.85	Beta >= 0.85	Beta >= 0.85		Beta >= 0.6	Beta >= 0.6	Beta >= 0.6	Beta >= 0.6	Beta >= 0.6
		HCT116	HCT116	HCT116	RKO	RKO		HCT116	HCT116	HCT116	RKO	RKO		HCT116	HCT116	HCT116	RKO	RKO
	Total Probes / Chromosome	Parental	GSK5032-resistant	DKO1	Veh	GSK5032		Parental	GSK5032-resistant	DKO1	Veh	GSK5032		Parental	GSK5032-resistant	DKO1	Veh	GSK5032
chr01	60782	39086	1600	1965	36349	331		34457	99	754	32613	62		40880	4214	2981	38747	869
chr02	45297	30494	1435	1701	27992	305		27188	91	644	25036	45		31825	3779	2564	30006	734
chr03	33938	21868	1269	1678	20588	327		19396	95	682	18549	43		22851	3042	2440	21965	841
chr04	23258	15739	1076	1357	14765	237		14148	64	559	13436	44		16352	2589	1913	15663	610
chr05	30710	19902	925	1249	18466	173		17584	65	497	16552	21		20979	2293	1847	19816	476
chr06	36837	24605	1262	1787	22333	263		22053	75	729	20156	38		25557	3021	2646	23799	620
chr07	32375	22272	1089	1417	21055	204		19807	55	579	18767	36		23271	2887	2178	22448	545
chr08	27924	18402	733	1096	17143	142		15845	58	434	14670	22		19424	1993	1710	18472	408
chr09	19830	13112	543	590	12138	94		11548	20	224	10501	10		13754	1533	933	13014	313
chr10	30572	20577	910	1091	19206	211		18173	67	410	17175	32		21600	2401	1651	20498	589
chr11	37567	24109	810	931	22632	183		20961	42	357	20158	25		25406	2214	1492	24194	477
chr12	32439	20900	1030	1175	19336	182		18435	63	491	17180	29		21862	2496	1815	20668	528
chr13	13597	9387	460	1039	9054	159		8313	23	467	8241	19		9851	1175	1397	9610	352
chr14	21490	14077	619	739	13050	213		12385	33	267	11710	30		14730	1509	1126	13883	539
chr15	21016	13531	626	729	12635	132		11917	34	291	11332	13		14197	1687	1146	13513	324
chr16	29956	20070	573	652	18959	98		17528	21	222	16960	9		20910	2061	1115	20072	363
chr17	36207	23959	679	749	22822	204		20918	34	239	20583	15		24966	2443	1278	24078	621
chr18	10513	6671	322	522	6429	46		5751	24	224	5742	11		7094	812	775	6872	123
chr19	31315	18693	361	587	17998	72		16010	14	204	16021	5		19577	1528	983	19118	277
chr20	18727	11963	353	310	10713	56		10269	13	99	9378	3		12664	1098	539	11615	170
chr21	7067	4809	172	209	4395	53		4191	5	89	3942	4		5085	512	329	4745	188
chr22	14929	9876	256	292	9120	66		8497	12	98	8145	4		10401	939	511	9719	201
chrX	10679	6236	705	1076	5108	234		5706	55	631	4363	40		6427	1490	1245	6074	484
Percentage of probes remaining methylated over all normally methylated in Parental Control
Beta > 0.7	HCT116	RKO	HCT116		Beta > 0.85	HCT116	RKO	HCT116		Beta > 0.6	HCT116	RKO	HCT116
Chr	GSK5032-Resistant	GSK5032-Resistant	DKO1		Chr	GSK5032-Resistant	GSK5032-Resistant	DKO1		Chr	GSK5032-Resistant	GSK5032-Resistant	DKO1
19	1.9312	0.400044	3.14021		19	0.0874453	0.031209	1.2742		chr19	7.80508	1.4489	5.0212
22	2.59214	0.723684	2.95666		22	0.141226	0.0491099	1.15335		chr22	9.02798	2.06811	4.91299
17	2.83401	0.893874	3.12617		17	0.162539	0.0728757	1.14256		chr17	9.78531	2.57912	5.11896
16	2.85501	0.516905	3.24863		16	0.119808	0.053066	1.26654		chr16	9.85653	1.80849	5.33238
20	2.95076	0.522729	2.59132		20	0.126595	0.0319898	0.964067		chr20	8.67025	1.46362	4.25616
11	3.35974	0.80859	3.86163		11	0.200372	0.12402	1.70316		chr11	8.71448	1.97156	5.87263
21	3.57663	1.20592	4.34602		21	0.119303	0.101471	2.1236		chr21	10.0688	3.96207	6.47001
8	3.98326	0.828326	5.95587		8	0.366046	0.149966	2.73903		chr08	10.2605	2.20875	8.80354
1	4.09354	0.910617	5.02738		1	0.287315	0.190108	2.18823		chr01	10.3082	2.24275	7.29207
9	4.14124	0.774427	4.49969		9	0.17319	0.095229	1.93973		chr09	11.1458	2.4051	6.78348
14	4.39724	1.63218	5.2497		14	0.266451	0.256191	2.15583		chr14	10.2444	3.88245	7.64426
10	4.42241	1.09862	5.30204		10	0.368679	0.186317	2.25609		chr10	11.1157	2.87345	7.64352
15	4.62641	1.04472	5.38763		15	0.285307	0.114719	2.44189		chr15	11.8828	2.39769	8.07213
5	4.64777	0.936857	6.27575		5	0.369654	0.126873	2.82643		chr05	10.93	2.4021	8.80404
2	4.70584	1.0896	5.57815		2	0.334706	0.179741	2.36869		chr02	11.8743	2.44618	8.05656
18	4.82686	0.715508	7.82491		18	0.417319	0.191571	3.89497		chr18	11.4463	1.78987	10.9247
7	4.88955	0.968891	6.36225		7	0.27768	0.191826	2.92321		chr07	12.406	2.42783	9.35929
13	4.90039	1.75613	11.0685		13	0.276675	0.230555	5.61771		chr13	11.9277	3.66285	14.1813
12	4.92823	0.941249	5.62201		12	0.341741	0.168801	2.66341		chr12	11.4171	2.55467	8.30208
6	5.12904	1.17763	7.26275		6	0.34009	0.188529	3.30567		chr06	11.8206	2.60515	10.3533
3	5.803	1.5883	7.67331		3	0.489792	0.231818	3.51619		chr03	13.3123	3.82882	10.6779
4	6.83652	1.60515	8.62189		4	0.452361	0.327478	3.95109		chr04	15.8329	3.89453	11.6989
X	11.3053	4.58105	17.2547		X	0.963898	0.9168	11.0585		chrX	23.1834	7.96839	19.3714

## Sheet: Figure 2c
phyper testing
Beta > 0.6
	HCT116	HCT116
	GSK5032-Resistant	Parental				q	m	n	k			e	%bias				HCT	DKO1	RKO
chr01	4214	40880			chr01	4214	40880	388783	47716			4539.91	-0.683014			chr01	-0.683014	-0.902311	-1.32503		chr19	-1.35408	-1.71647	-2.07858
chr02	3779	31825			chr02	3779	31825	397838	47716			3534.31	0.512808			chr02	0.512808	0.00043962	-0.453085		chr22	-0.452841	-0.944453	-0.491704
chr03	3042	22851			chr03	3042	22851	406812	47716			2537.71	1.05687			chr03	1.05687	1.73082	2.51941		chr17	-0.690724	-2.11845	-0.0630722
chr04	2589	16352			chr04	2589	16352	413311	47716			1815.96	1.62008			chr04	1.62008	1.72089	1.89319		chr16	-0.547299	-1.64536	-1.50471
chr05	2293	20979			chr05	2293	20979	408684	47716			2329.81	-0.0771479			chr05	-0.0771479	0.453327	-0.381217		chr20	-0.646311	-1.39025	-1.24677
chr06	3021	25557			chr06	3021	25557	404106	47716			2838.22	0.38306			chr06	0.38306	1.69616	-0.0041764		chr11	-1.27305	-1.60261	-1.44332
chr07	2887	23271			chr07	2887	23271	406392	47716			2584.35	0.634276			chr07	0.634276	0.876147	-0.377619		chr21	-0.11047	-0.233003	0.603613
chr08	1993	19424			chr08	1993	19424	410239	47716			2157.12	-0.343956			chr08	-0.343956	0.419445	-0.690658		chr08	-0.343956	0.419445	-0.690658
chr09	1533	13754			chr09	1533	13754	415909	47716			1527.44	0.0116454			chr09	0.0116454	-0.505672	-0.246693		chr01	-0.683014	-0.902311	-1.32503
chr10	2401	21600			chr10	2401	21600	408063	47716			2398.78	0.00465941			chr10	0.00465941	-0.257449	0.512701		chr09	0.0116454	-0.505672	-0.246693
chr11	2214	25406			chr11	2214	25406	404257	47716			2821.45	-1.27305			chr11	-1.27305	-1.60261	-1.44332		chr14	-0.265807	-0.175249	1.66229
chr12	2496	21862			chr12	2496	21862	407801	47716			2427.87	0.142776			chr12	0.142776	0.155369	-0.101568		chr10	0.00465941	-0.257449	0.512701
chr13	1175	9851			chr13	1175	9851	419812	47716			1094	0.169759			chr13	0.169759	1.74321	0.952547		chr15	0.231284	0.00658161	-0.265553
chr14	1509	14730			chr14	1509	14730	414933	47716			1635.83	-0.265807			chr14	-0.265807	-0.175249	1.66229		chr05	-0.0771479	0.453327	-0.381217
chr15	1687	14197			chr15	1687	14197	415466	47716			1576.64	0.231284			chr15	0.231284	0.00658161	-0.265553		chr02	0.512808	0.00043962	-0.453085
chr16	2061	20910			chr16	2061	20910	408753	47716			2322.15	-0.547299			chr16	-0.547299	-1.64536	-1.50471		chr18	0.0506738	0.587917	-0.527173
chr17	2443	24966			chr17	2443	24966	404697	47716			2772.59	-0.690724			chr17	-0.690724	-2.11845	-0.0630722		chr07	0.634276	0.876147	-0.377619
chr18	812	7094			chr18	812	7094	422569	47716			787.82	0.0506738			chr18	0.0506738	0.587917	-0.527173		chr13	0.169759	1.74321	0.952547
chr19	1528	19577			chr19	1528	19577	410086	47716			2174.11	-1.35408			chr19	-1.35408	-1.71647	-2.07858		chr12	0.142776	0.155369	-0.101568
chr20	1098	12664			chr20	1098	12664	416999	47716			1406.39	-0.646311			chr20	-0.646311	-1.39025	-1.24677		chr06	0.38306	1.69616	-0.0041764
chr21	512	5085			chr21	512	5085	424578	47716			564.712	-0.11047			chr21	-0.11047	-0.233003	0.603613		chr03	1.05687	1.73082	2.51941
chr22	939	10401			chr22	939	10401	419262	47716			1155.08	-0.452841			chr22	-0.452841	-0.944453	-0.491704		chr04	1.62008	1.72089	1.89319
chrX	1490	6427			chrX	1490	6427	423236	47716			713.747	1.62682			chrX	1.62682	2.10099	3.05717		chrX	1.62682	2.10099	3.05717
Beta > 0.6
	HCT116	HCT116
	DKO1	Parental				q	m	n	k			e	%bias
chr01	2981	40880			chr01	2981	40880	388783	34614			3293.33	-0.902311
chr02	2564	31825			chr02	2564	31825	397838	34614			2563.85	0.00043962
chr03	2440	22851			chr03	2440	22851	406812	34614			1840.9	1.73082
chr04	1913	16352			chr04	1913	16352	413311	34614			1317.33	1.72089
chr05	1847	20979			chr05	1847	20979	408684	34614			1690.09	0.453327
chr06	2646	25557			chr06	2646	25557	404106	34614			2058.89	1.69616
chr07	2178	23271			chr07	2178	23271	406392	34614			1874.73	0.876147
chr08	1710	19424			chr08	1710	19424	410239	34614			1564.81	0.419445
chr09	933	13754			chr09	933	13754	415909	34614			1108.03	-0.505672
chr10	1651	21600			chr10	1651	21600	408063	34614			1740.11	-0.257449
chr11	1492	25406			chr11	1492	25406	404257	34614			2046.73	-1.60261
chr12	1815	21862			chr12	1815	21862	407801	34614			1761.22	0.155369
chr13	1397	9851			chr13	1397	9851	419812	34614			793.605	1.74321
chr14	1126	14730			chr14	1126	14730	414933	34614			1186.66	-0.175249
chr15	1146	14197			chr15	1146	14197	415466	34614			1143.72	0.00658161
chr16	1115	20910			chr16	1115	20910	408753	34614			1684.53	-1.64536
chr17	1278	24966			chr17	1278	24966	404697	34614			2011.28	-2.11845
chr18	775	7094			chr18	775	7094	422569	34614			571.498	0.587917
chr19	983	19577			chr19	983	19577	410086	34614			1577.14	-1.71647
chr20	539	12664			chr20	539	12664	416999	34614			1020.22	-1.39025
chr21	329	5085			chr21	329	5085	424578	34614			409.652	-0.233003
chr22	511	10401			chr22	511	10401	419262	34614			837.913	-0.944453
chrX	1245	6427			chrX	1245	6427	423236	34614			517.764	2.10099
Beta > 0.6
	RKO	RKO
	GSK5032-Resistant	Parental				q	m	n	k			e	%bias
chr01	869	38747			chr01	869	38747	369842	10652			1010.14	-1.32503
chr02	734	30006			chr02	734	30006	378583	10652			782.263	-0.453085
chr03	841	21965			chr03	841	21965	386624	10652			572.632	2.51941
chr04	610	15663			chr04	610	15663	392926	10652			408.338	1.89319
chr05	476	19816			chr05	476	19816	388773	10652			516.607	-0.381217
chr06	620	23799			chr06	620	23799	384790	10652			620.445	-0.0041764
chr07	545	22448			chr07	545	22448	386141	10652			585.224	-0.377619
chr08	408	18472			chr08	408	18472	390117	10652			481.569	-0.690658
chr09	313	13014			chr09	313	13014	395575	10652			339.278	-0.246693
chr10	589	20498			chr10	589	20498	388091	10652			534.387	0.512701
chr11	477	24194			chr11	477	24194	384395	10652			630.743	-1.44332
chr12	528	20668			chr12	528	20668	387921	10652			538.819	-0.101568
chr13	352	9610			chr13	352	9610	398979	10652			250.535	0.952547
chr14	539	13883			chr14	539	13883	394706	10652			361.933	1.66229
chr15	324	13513			chr15	324	13513	395076	10652			352.287	-0.265553
chr16	363	20072			chr16	363	20072	388517	10652			523.281	-1.50471
chr17	621	24078			chr17	621	24078	384511	10652			627.718	-0.0630722
chr18	123	6872			chr18	123	6872	401717	10652			179.154	-0.527173
chr19	277	19118			chr19	277	19118	389471	10652			498.41	-2.07858
chr20	170	11615			chr20	170	11615	396974	10652			302.805	-1.24677
chr21	188	4745			chr21	188	4745	403844	10652			123.703	0.603613
chr22	201	9719			chr22	201	9719	398870	10652			253.376	-0.491704
chrX	484	6074			chrX	484	6074	402515	10652			158.35	3.05717
Beta > 0.7
	HCT116	HCT116
	GSK5032-Resistant	Parental				q	m	n	k	phyper pval		e	%bias
chr01	1600	39086			chr01	1600	39086	390577	47716	0.00592119		4340.68	-5.74372
chr02	1435	30494			chr02	1435	30494	399169	47716	0.999401		3386.5	-4.08981
chr03	1269	21868			chr03	1269	21868	407795	47716	1		2428.54	-2.43008
chr04	1076	15739			chr04	1076	15739	413924	47716	1		1747.89	-1.40809
chr05	925	19902			chr05	925	19902	409761	47716	0.985568		2210.21	-2.69345
chr06	1262	24605			chr06	1262	24605	405058	47716	1		2732.5	-3.08177
chr07	1089	22272			chr07	1089	22272	407391	47716	0.999978		2473.41	-2.90134
chr08	733	18402			chr08	733	18402	411261	47716	0.00742014		2043.62	-2.74672
chr09	543	13112			chr09	543	13112	416551	47716	0.13261		1456.15	-1.91371
chr10	910	20577			chr10	910	20577	409086	47716	0.7314		2285.17	-2.88199
chr11	810	24109			chr11	810	24109	405554	47716	8.29936e-16		2677.41	-3.9136
chr12	1030	20900			chr12	1030	20900	408763	47716	0.999988		2321.04	-2.70567
chr13	460	9387			chr13	460	9387	420276	47716	0.996287		1042.47	-1.2207
chr14	619	14077			chr14	619	14077	415586	47716	0.642965		1563.31	-1.97903
chr15	626	13531			chr15	626	13531	416132	47716	0.952971		1502.68	-1.83728
chr16	573	20070			chr16	573	20070	409593	47716	1.88887e-29		2228.86	-3.47025
chr17	679	23959			chr17	679	23959	405704	47716	4.26457e-36		2660.75	-4.15323
chr18	322	6671			chr18	322	6671	422992	47716	0.975773		740.844	-0.877786
chr19	361	18693			chr19	361	18693	410970	47716	7.03217e-76		2075.94	-3.59406
chr20	353	11963			chr20	353	11963	417700	47716	7.86107e-16		1328.54	-2.04448
chr21	172	4809			chr21	172	4809	424854	47716	0.00411628		534.061	-0.758783
chr22	256	9876			chr22	256	9876	419787	47716	1.11508e-20		1096.77	-1.76204
chrX	705	6236			chrX	705	6236	423427	47716	1		692.536	0.0261218
Beta > 0.7
	HCT116	HCT116
	DKO1	Parental				q	m	n	k	phyper pval		e	%bias
chr01	1965	39086			chr01	1965	39086	390577	34614	1.25087e-07		3148.8	-3.42
chr02	1701	30494			chr02	1701	30494	399169	34614	0.466756		2456.62	-2.18299
chr03	1678	21868			chr03	1678	21868	407795	34614	1		1761.7	-0.241821
chr04	1357	15739			chr04	1357	15739	413924	34614	1		1267.95	0.257276
chr05	1249	19902			chr05	1249	19902	409761	34614	0.99999		1603.32	-1.02364
chr06	1787	24605			chr06	1787	24605	405058	34614	1		1982.2	-0.56393
chr07	1417	22272			chr07	1417	22272	407391	34614	1		1794.25	-1.08988
chr08	1096	18402			chr08	1096	18402	411261	34614	0.986288		1482.48	-1.11654
chr09	590	13112			chr09	590	13112	416551	34614	6.74698e-09		1056.31	-1.34718
chr10	1091	20577			chr10	1091	20577	409086	34614	0.0325776		1657.7	-1.6372
chr11	931	24109			chr11	931	24109	405554	34614	4.82837e-37		1942.24	-2.92148
chr12	1175	20900			chr12	1175	20900	408763	34614	0.587544		1683.72	-1.4697
chr13	1039	9387			chr13	1039	9387	420276	34614	1		756.224	0.81694
chr14	739	14077			chr14	739	14077	415586	34614	0.0371231		1134.05	-1.14131
chr15	729	13531			chr15	729	13531	416132	34614	0.15217		1090.07	-1.04313
chr16	652	20070			chr16	652	20070	409593	34614	2.03099e-57		1616.86	-2.78747
chr17	749	23959			chr17	749	23959	405704	34614	1.41041e-76		1930.16	-3.41237
chr18	522	6671			chr18	522	6671	422992	34614	1		537.421	-0.0445518
chr19	587	18693			chr19	587	18693	410970	34614	8.32001e-59		1505.92	-2.65477
chr20	310	11963			chr20	310	11963	417700	34614	3.41329e-58		963.749	-1.88868
chr21	209	4809			chr21	209	4809	424854	34614	5.21842e-05		387.417	-0.515447
chr22	292	9876			chr22	292	9876	419787	34614	1.73099e-36		795.619	-1.45496
chrX	1076	6236			chrX	1076	6236	423427	34614	1		502.377	1.6572
Beta > 0.7
	RKO	RKO
	GSK5032-Resistant	Parental				q	m	n	k	phyper pval		e	%bias
chr01	331	36349			chr01	331	36349	372240	10652	0.00444135		947.626	-5.78883
chr02	305	27992			chr02	305	27992	380597	10652	0.799692		729.757	-3.98758
chr03	327	20588			chr03	327	20588	388001	10652	1		536.733	-1.96896
chr04	237	14765			chr04	237	14765	393824	10652	1		384.927	-1.38872
chr05	173	18466			chr05	173	18466	390123	10652	0.0774931		481.412	-2.89535
chr06	263	22333			chr06	263	22333	386256	10652	0.979991		582.226	-2.99686
chr07	204	21055			chr07	204	21055	387534	10652	0.147594		548.908	-3.23797
chr08	142	17143			chr08	142	17143	391446	10652	0.00204726		446.922	-2.86258
chr09	94	12138			chr09	94	12138	396451	10652	0.00123792		316.44	-2.08825
chr10	211	19206			chr10	211	19206	389383	10652	0.79584		500.704	-2.71972
chr11	183	22632			chr11	183	22632	385957	10652	0.000125431		590.021	-3.82108
chr12	182	19336			chr12	182	19336	389253	10652	0.0814212		504.094	-3.02378
chr13	159	9054			chr13	159	9054	399535	10652	1		236.04	-0.723241
chr14	213	13050			chr14	213	13050	395539	10652	1		340.216	-1.19429
chr15	132	12635			chr15	132	12635	395954	10652	0.533461		329.397	-1.85315
chr16	98	18959			chr16	98	18959	389630	10652	6.18847e-16		494.265	-3.7201
chr17	204	22822			chr17	204	22822	385767	10652	0.0111059		594.974	-3.67043
chr18	46	6429			chr18	46	6429	402160	10652	0.00384131		167.605	-1.14162
chr19	72	17998			chr19	72	17998	390591	10652	4.83598e-23		469.212	-3.72899
chr20	56	10713			chr20	56	10713	397876	10652	2.43811e-09		279.29	-2.09623
chr21	53	4395			chr21	53	4395	404194	10652	0.873264		114.579	-0.578094
chr22	66	9120			chr22	66	9120	399469	10652	0.000874159		237.76	-1.61247
chrX	234	5108			chrX	234	5108	403481	10652	1		133.167	0.946615
B>0.85
	HCT116	HCT116
	GSK5032-Resistant	Parental				q	m	n	k			e	%bias				HCT	DKO1	RKO
chr01	99	34457			chr01	99	34457	395206	47716			3826.6	-7.81206			chr01	-0.220727	-1.33908	1.51339		chr19	-3.11565	-2.21436	-3.80249
chr02	91	27188			chr02	91	27188	402475	47716			3019.35	-6.13704			chr02	1.0391	-0.522779	0.698297		chr22	-1.22327	-1.28696	-1.67281
chr03	95	19396			chr03	95	19396	410267	47716			2154.01	-4.31514			chr03	3.57372	2.04864	2.24233		chr17	-2.59167	-3.19281	-3.35378
chr04	64	14148			chr04	64	14148	415515	47716			1571.2	-3.15869			chr04	2.10812	2.16379	3.91939		chr16	-2.87692	-2.43892	-3.3634
chr05	65	17584			chr05	65	17584	412079	47716			1952.78	-3.95629			chr05	1.25069	0.537629	-1.10097		chr20	-1.61986	-1.76683	-2.21274
chr06	75	22053			chr06	75	22053	407610	47716			2449.08	-4.97545			chr06	0.954636	1.82416	0.878502		chr11	-1.85028	-1.92085	-1.44351
chr07	55	19807			chr07	55	19807	409856	47716			2199.66	-4.49463			chr07	-0.30658	0.814153	0.92844		chr21	-0.689875	-0.192346	-0.441015
chr08	58	15845			chr08	58	15845	413818	47716			1759.66	-3.56622			chr08	1.07317	0.333786	-0.370834		chr08	1.07317	0.333786	-0.370834
chr09	20	11548			chr09	20	11548	418115	47716			1282.46	-2.64577			chr09	-1.31494	-0.761016	-1.29186		chr01	-0.220727	-1.33908	1.51339
chr10	67	18173			chr10	67	18173	411490	47716			2018.19	-4.08918			chr10	1.27589	-0.572071	0.680729		chr09	-1.31494	-0.761016	-1.29186
chr11	42	20961			chr11	42	20961	408702	47716			2327.81	-4.79045			chr11	-1.85028	-1.92085	-1.44351		chr14	-0.322643	-0.524972	1.92524
chr12	63	18435			chr12	63	18435	411228	47716			2047.29	-4.15854			chr12	0.826687	0.236666	0.143549		chr10	1.27589	-0.572071	0.680729
chr13	23	8313			chr13	23	8313	421350	47716			923.196	-1.88657			chr13	-0.136535	2.7788	0.977629		chr15	-0.0988701	-0.134236	-0.999693
chr14	33	12385			chr14	33	12385	417278	47716			1375.41	-2.81333			chr14	-0.322643	-0.524972	1.92524		chr05	1.25069	0.537629	-1.10097
chr15	34	11917			chr15	34	11917	417746	47716			1323.44	-2.70231			chr15	-0.0988701	-0.134236	-0.999693		chr02	1.0391	-0.522779	0.698297
chr16	21	17528			chr16	21	17528	412135	47716			1946.56	-4.03547			chr16	-2.87692	-2.43892	-3.3634		chr18	0.667165	0.844445	0.281451
chr17	34	20918			chr17	34	20918	408745	47716			2323.04	-4.79721			chr17	-2.59167	-3.19281	-3.35378		chr07	-0.30658	0.814153	0.92844
chr18	24	5751			chr18	24	5751	423912	47716			638.674	-1.28819			chr18	0.667165	0.844445	0.281451		chr13	-0.136535	2.7788	0.977629
chr19	14	16010			chr19	14	16010	413653	47716			1777.98	-3.69684			chr19	-3.11565	-2.21436	-3.80249		chr12	0.826687	0.236666	0.143549
chr20	13	10269			chr20	13	10269	419394	47716			1140.42	-2.36277			chr20	-1.61986	-1.76683	-2.21274		chr06	0.954636	1.82416	0.878502
chr21	5	4191			chr21	5	4191	425472	47716			465.429	-0.964937			chr21	-0.689875	-0.192346	-0.441015		chr03	3.57372	2.04864	2.24233
chr22	12	8497			chr22	12	8497	421166	47716			943.63	-1.95245			chr22	-1.22327	-1.28696	-1.67281		chr04	2.10812	2.16379	3.91939
chrX	55	5706			chrX	55	5706	423957	47716			633.677	-1.21275			chrX	3.59865	5.28515	5.86417		chrX	3.59865	5.28515	5.86417
B>0.85
	HCT116	HCT116
	DKO1	Parental				q	m	n	k			e	%bias
chr01	754	34457			chr01	754	34457	395206	34614			2775.88	-5.84123
chr02	644	27188			chr02	644	27188	402475	34614			2190.29	-4.46723
chr03	682	19396			chr03	682	19396	410267	34614			1562.56	-2.54393
chr04	559	14148			chr04	559	14148	415515	34614			1139.77	-1.67786
chr05	497	17584			chr05	497	17584	412079	34614			1416.58	-2.65667
chr06	729	22053			chr06	729	22053	407610	34614			1776.61	-3.02654
chr07	579	19807			chr07	579	19807	409856	34614			1595.67	-2.93716
chr08	434	15845			chr08	434	15845	413818	34614			1276.49	-2.43395
chr09	224	11548			chr09	224	11548	418115	34614			930.316	-2.04055
chr10	410	18173			chr10	410	18173	411490	34614			1464.03	-3.0451
chr11	357	20961			chr11	357	20961	408702	34614			1688.64	-3.8471
chr12	491	18435			chr12	491	18435	411228	34614			1485.14	-2.87207
chr13	467	8313			chr13	467	8313	421350	34614			669.702	-0.585607
chr14	267	12385			chr14	267	12385	417278	34614			997.746	-2.11113
chr15	291	11917			chr15	291	11917	417746	34614			960.043	-1.93287
chr16	222	17528			chr16	222	17528	412135	34614			1412.07	-3.43812
chr17	239	20918			chr17	239	20918	408745	34614			1685.17	-4.17799
chr18	224	5751			chr18	224	5751	423912	34614			463.305	-0.691354
chr19	204	16010			chr19	204	16010	413653	34614			1289.78	-3.13682
chr20	99	10269			chr20	99	10269	419394	34614			827.279	-2.104
chr21	89	4191			chr21	89	4191	425472	34614			337.63	-0.718294
chr22	98	8497			chr22	98	8497	421166	34614			684.525	-1.69447
chrX	631	5706			chrX	631	5706	423957	34614			459.68	0.494944
B>0.85
	RKO	RKO
	GSK5032-Resistant	Parental				q	m	n	k			e	%bias
chr01	62	32613			chr01	62	32613	375976	10652			850.228	-7.39981
chr02	45	25036			chr02	45	25036	383553	10652			652.694	-5.70497
chr03	43	18549			chr03	43	18549	390040	10652			483.576	-4.13609
chr04	44	13436			chr04	44	13436	395153	10652			350.279	-2.87532
chr05	21	16552			chr05	21	16552	392037	10652			431.514	-3.85387
chr06	38	20156			chr06	38	20156	388433	10652			525.471	-4.57633
chr07	36	18767			chr07	36	18767	389822	10652			489.26	-4.25516
chr08	22	14670			chr08	22	14670	393919	10652			382.45	-3.38387
chr09	10	10501			chr09	10	10501	398088	10652			273.763	-2.47619
chr10	32	17175			chr10	32	17175	391414	10652			447.756	-3.90308
chr11	25	20158			chr11	25	20158	388431	10652			525.523	-4.69887
chr12	29	17180			chr12	29	17180	391409	10652			447.886	-3.93246
chr13	19	8241			chr13	19	8241	400348	10652			214.845	-1.83857
chr14	30	11710			chr14	30	11710	396879	10652			305.282	-2.58432
chr15	13	11332			chr15	13	11332	397257	10652			295.428	-2.6514
chr16	9	16960			chr16	9	16960	391629	10652			442.151	-4.06638
chr17	15	20583			chr17	15	20583	388006	10652			536.603	-4.89676
chr18	11	5742			chr18	11	5742	402847	10652			149.695	-1.30206
chr19	5	16021			chr19	5	16021	392568	10652			417.671	-3.87412
chr20	3	9378			chr20	3	9378	399211	10652			244.486	-2.26705
chr21	4	3942			chr21	4	3942	404647	10652			102.769	-0.927232
chr22	4	8145			chr22	4	8145	400444	10652			212.342	-1.95589
chrX	40	4363			chrX	40	4363	404226	10652			113.744	-0.692305

## Sheet: Figure 3a
Gene.Name	probeID	Methylated in non-cancer human tissues?	CGI.annotation	Chr
MIR6808	cg22376366	Yes	Island	chr1
MMP23B	cg08231710	No	Island	chr1
MMP23B	cg26740494	No	Island	chr1
ACTRT2	cg13871495	Yes	N_Shore	chr1
WRAP73	cg22822803	No	Island	chr1
WRAP73	cg16823083	No	Island	chr1
MIR4689	cg13226145	Yes	Open_Sea	chr1
DNAJC11	cg20668607	Yes	S_Shore	chr1
DNAJC11	cg22377182	Yes	S_Shore	chr1
UTS2	cg21419617	Yes	Open_Sea	chr1
UTS2	cg00639921	Yes	Open_Sea	chr1
TMEM201	cg02252265	Yes	N_Shore	chr1
PIK3CD-AS1	cg19793962	Yes	S_Shore	chr1
RNU6-8	cg17332071	Yes	Open_Sea	chr1
RNU6-8	cg04507312	Yes	Open_Sea	chr1
CORT	cg00162421	Yes	Open_Sea	chr1
CORT	cg16972130	Yes	Open_Sea	chr1
CORT	cg11415402	Yes	Open_Sea	chr1
CASZ1	cg15063715	Yes	S_Shore	chr1
ANGPTL7	cg04508649	Yes	Open_Sea	chr1
AGMAT	cg05141711	Yes	S_Shore	chr1
RSC1A1	cg09559551	Yes	Open_Sea	chr1
NBL1	cg18301528	Yes	N_Shore	chr1
ECE1	cg16910448	Yes	S_Shore	chr1
MDS2	cg18418928	Yes	Open_Sea	chr1
RCAN3	cg08512948	Yes	S_Shelf	chr1
RCAN3	cg04031455	Yes	Open_Sea	chr1
RCAN3	cg15482210	Yes	Open_Sea	chr1
RCAN3	cg13853877	Yes	Open_Sea	chr1
LOC101928728	cg21294655	Yes	N_Shore	chr1
NUDC	cg14289658	Yes	N_Shore	chr1
FGR	cg09370867	Yes	Island	chr1
SCARNA1	cg15453997	Yes	S_Shelf	chr1
PTAFR	cg07821160	Yes	Open_Sea	chr1
MIR4254	cg12999797	Yes	N_Shelf	chr1
MPL	cg08797784	Yes	Open_Sea	chr1
SLC6A9	cg00718029	Yes	Open_Sea	chr1
KLF17	cg08679985	Yes	Open_Sea	chr1
PTCH2	cg07905537	Yes	S_Shore	chr1
RPS15AP10	cg09827048	Yes	Open_Sea	chr1
FOXE3	cg18983672	Yes	N_Shore	chr1
MIR761	cg19716542	Yes	Open_Sea	chr1
DMRTB1	cg00008810	Yes	N_Shore	chr1
ANGPTL3	cg21409833	Yes	Open_Sea	chr1
LEPR	cg25290445	No	Island	chr1
INSL5	cg09672765	Yes	Open_Sea	chr1
IL23R	cg22674341	Yes	Open_Sea	chr1
IL23R	cg16317713	Yes	Open_Sea	chr1
MIR1262	cg02629942	Yes	Open_Sea	chr1
MIR1262	cg27455537	Yes	Open_Sea	chr1
LRRC7	cg02199070	Yes	N_Shore	chr1
NEXN	cg23206325	Yes	N_Shore	chr1
PRKACB	cg14607415	Yes	Open_Sea	chr1
DDAH1	cg07313485	Yes	Open_Sea	chr1
DDAH1	cg03422927	Yes	Open_Sea	chr1
AMY2B	cg13908518	Yes	Open_Sea	chr1
SLC25A24	cg21371986	Yes	Island	chr1
SLC25A24	cg05918124	Yes	S_Shore	chr1
SLC25A24	cg14981978	Yes	S_Shore	chr1
PIFO	cg18251026	Yes	N_Shore	chr1
LINC01356	cg03364504	Yes	S_Shore	chr1
HIPK1	cg18283844	Yes	Open_Sea	chr1
CASQ2	cg13414221	Yes	Open_Sea	chr1
LINC00622	cg23898121	Yes	Open_Sea	chr1
CD160	cg15892497	Yes	N_Shore	chr1
GJA8	cg27373477	Yes	Open_Sea	chr1
BOLA1	cg07197374	Yes	N_Shore	chr1
SV2A	cg16915131	Yes	Open_Sea	chr1
SV2A	cg06466628	Yes	Open_Sea	chr1
CTSK	cg26574794	Yes	Open_Sea	chr1
CTSK	cg23193712	Yes	Open_Sea	chr1
BNIPL	cg10906281	Yes	Open_Sea	chr1
THEM5	cg07874520	Yes	Open_Sea	chr1
SNAPIN	cg11128861	Yes	N_Shore	chr1
JTB	cg24506216	Yes	S_Shore	chr1
ADAR	cg21525780	Yes	N_Shore	chr1
SNORA80E	cg05934211	Yes	Open_Sea	chr1
SEMA4A	cg26233302	Yes	Open_Sea	chr1
ATP1A4	cg12077168	Yes	Open_Sea	chr1
ARHGAP30	cg02181194	Yes	Open_Sea	chr1
HSPA7	cg13495918	Yes	N_Shore	chr1
SPATA46	cg00110128	NA	Open_Sea	chr1
C1orf226	cg02797349	Yes	Open_Sea	chr1
DDR2	cg00819233	Yes	Open_Sea	chr1
POU2F1	cg27473215	Yes	Open_Sea	chr1
POU2F1	cg17685731	Yes	Open_Sea	chr1
ADCY10	cg06716619	Yes	Open_Sea	chr1
GPR161	cg11657417	Yes	S_Shore	chr1
GPR161	cg00689743	Yes	S_Shore	chr1
GPR161	cg06725003	Yes	S_Shore	chr1
MIR557	cg11157034	Yes	Open_Sea	chr1
DNM3OS	cg09281118	Yes	Open_Sea	chr1
TNFSF18	cg05936800	Yes	Open_Sea	chr1
SLC9C2	cg16597737	TS	Open_Sea	chr1
TEX35	cg23591125	Yes	Open_Sea	chr1
XPR1	cg19763210	Yes	N_Shore	chr1
DHX9	cg05683683	Yes	N_Shore	chr1
RGS1	cg10861751	Yes	Open_Sea	chr1
RGS1	cg02586212	Yes	Open_Sea	chr1
LINC01032	cg25572235	Yes	Open_Sea	chr1
GLRX2	cg11800710	Yes	S_Shore	chr1
C1orf106	cg04133293	Yes	S_Shelf	chr1
ASCL5	cg24150197	Yes	S_Shore	chr1
CSRP1	cg20619820	Yes	Open_Sea	chr1
RPS10P7	cg01013031	Yes	Open_Sea	chr1
RNPEP	cg10718078	Yes	N_Shore	chr1
PIK3C2B	cg07606636	Yes	N_Shelf	chr1
PIK3C2B	cg25869635	Yes	N_Shelf	chr1
TMCC2	cg05284643	Yes	Open_Sea	chr1
TMCC2	cg22016234	Yes	Open_Sea	chr1
KLHDC8A	cg09502111	Yes	Open_Sea	chr1
IL10	cg18442793	Yes	Open_Sea	chr1
C1orf132	cg10501210	TS	Open_Sea	chr1
IRF6	cg12766975	Yes	S_Shore	chr1
C1orf115	cg25088807	Yes	N_Shore	chr1
MOSC1	cg12581970	NA	N_Shore	chr1
HLX-AS1	cg20454002	No	N_Shore	chr1
FAM177B	cg00196377	Yes	Open_Sea	chr1
MIR320B2	cg12740087	Yes	Open_Sea	chr1
EPHX1	cg03337430	Yes	Open_Sea	chr1
RAB4A	cg05001777	Yes	N_Shore	chr1
CAPN9	cg25344142	Yes	Open_Sea	chr1
C1orf198	cg15429780	Yes	S_Shore	chr1
LINC00582	cg01355708	Yes	Open_Sea	chr1
LINC00184	cg02217330	Yes	Open_Sea	chr1
TOMM20	cg04599524	Yes	S_Shore	chr1
LINC01341	cg22560020	Yes	S_Shore	chr1
PRR26	cg17198320	Yes	Open_Sea	chr10
RNU6-2	cg02132463	Yes	Open_Sea	chr10
RNU6-7	cg08299859	Yes	Open_Sea	chr10
C1QL3	cg23705728	Yes	S_Shore	chr10
CUBN	cg00322919	Yes	Open_Sea	chr10
TRDMT1	cg22337440	Yes	S_Shore	chr10
NEBL	cg03287579	Yes	Open_Sea	chr10
EBLN1	cg23748512	Yes	Open_Sea	chr10
MPP7	cg17120366	Yes	Open_Sea	chr10
LINC00837	cg12699836	Yes	Open_Sea	chr10
LINC00838	cg11147278	Yes	Open_Sea	chr10
CREM	cg02530095	Yes	Open_Sea	chr10
CREM	cg16715662	Yes	Open_Sea	chr10
ZNF22	cg00899659	Yes	N_Shore	chr10
NCOA4	cg12929208	TS	N_Shelf	chr10
NCOA4	cg16814786	TS	N_Shelf	chr10
PGBD3	cg22022393	Yes	Open_Sea	chr10
SIRT1	cg00547855	Yes	Open_Sea	chr10
MYPN	cg03113632	Yes	Open_Sea	chr10
ATOH7	cg22046498	Yes	S_Shore	chr10
CCAR1	cg19618123	Yes	N_Shore	chr10
CHST3	cg04268405	Yes	N_Shore	chr10
CFAP70	cg00450475	No	Island	chr10
LOC102723439	cg02282258	Yes	Open_Sea	chr10
MIR346	cg12757181	Yes	S_Shore	chr10
MIR107	cg03948048	Yes	Open_Sea	chr10
PANK1	cg26739829	Yes	S_Shore	chr10
CYP26C1	cg05219493	TS	Island	chr10
CYP26C1	cg17743250	TS	Island	chr10
CYP26C1	cg25083618	TS	Island	chr10
SORBS1	cg11415852	Yes	Open_Sea	chr10
PAX2	cg05231970	No	N_Shore	chr10
ITPRIP	cg11943820	Yes	N_Shelf	chr10
ACSL5	cg13849691	Yes	Open_Sea	chr10
ACSL5	cg11152574	Yes	Open_Sea	chr10
TDRD1	cg06708231	Yes	S_Shelf	chr10
TACC2	cg10622068	Yes	Open_Sea	chr10
ARMS2	cg00676728	Yes	Open_Sea	chr10
ZRANB1	cg07260605	Yes	Open_Sea	chr10
ZRANB1	cg17607024	Yes	Open_Sea	chr10
MIR4484	cg19429280	Yes	N_Shelf	chr10
PGGHG	cg18727742	No	N_Shore	chr11
PGGHG	cg08829299	No	N_Shore	chr11
SLC22A18	cg16346422	Yes	N_Shelf	chr11
SLC22A18	cg07291601	Yes	N_Shore	chr11
TRPC2	cg07243930	Yes	Open_Sea	chr11
OR52B6	c+A1740020	Yes	Open_Sea	chr11
TRIM34	cg06332372	Yes	Open_Sea	chr11
KRT8P41	cg03243768	Yes	S_Shore	chr11
AMPD3	cg24571428	Yes	Open_Sea	chr11
MRVI1	cg00450571	Yes	Open_Sea	chr11
NCR3LG1	cg17016020	Yes	N_Shore	chr11
SPTY2D1-AS1	cg06553776	Yes	Open_Sea	chr11
SPTY2D1-AS1	cg08261298	Yes	Open_Sea	chr11
ELF5	cg00690596	Yes	Open_Sea	chr11
MIR1343	cg19536085	Yes	Open_Sea	chr11
SEC14L1P1	cg04495600	Yes	Open_Sea	chr11
SEC14L1P1	cg11438737	Yes	Open_Sea	chr11
SEC14L1P1	cg08282512	Yes	Open_Sea	chr11
SEC14L1P1	cg22755296	Yes	Open_Sea	chr11
SEC14L1P1	cg09234415	Yes	Open_Sea	chr11
SEC14L1P1	cg14230938	Yes	Open_Sea	chr11
DGKZ	cg15925492	Yes	N_Shore	chr11
DGKZ	cg12375635	Yes	N_Shore	chr11
DGKZ	cg00530720	Yes	N_Shore	chr11
SPI1	cg22565340	Yes	S_Shore	chr11
SSRP1	cg22263379	Yes	S_Shore	chr11
SLC43A3	cg19881895	Yes	S_Shore	chr11
TCN1	cg05319648	Yes	Open_Sea	chr11
MS4A5	cg00534700	Yes	Open_Sea	chr11
BSCL2	cg24755189	Yes	S_Shore	chr11
HRASLS5	cg00754253	Yes	S_Shore	chr11
MIR1237	cg02675260	Yes	N_Shore	chr11
PYGM	cg17284162	Yes	N_Shelf	chr11
MIR194-2HG	cg23923854	TS	N_Shore	chr11
BATF2	cg16540887	Yes	Open_Sea	chr11
BATF2	cg23175322	Yes	Open_Sea	chr11
ZNHIT2	cg27306739	Yes	S_Shore	chr11
CABP4	cg03602823	Yes	Open_Sea	chr11
TESMIN	cg03631743	Yes	S_Shore	chr11
ANO1-AS2	cg11622614	Yes	N_Shelf	chr11
MIR548K	cg10548355	Yes	Open_Sea	chr11
P2RY6	cg00277342	Yes	S_Shore	chr11
SNORD15B	cg13857569	Yes	S_Shelf	chr11
SERPINH1	cg13499822	Yes	N_Shore	chr11
GAB2	cg12583138	Yes	Open_Sea	chr11
LOC101928896	cg08527347	Yes	Open_Sea	chr11
SNORA70E	cg02558607	Yes	Open_Sea	chr11
ME3	cg16008627	Yes	S_Shore	chr11
LOC102723838	cg22633699	Yes	Open_Sea	chr11
CARD16	cg04891600	Yes	Open_Sea	chr11
CARD16	cg16402635	Yes	Open_Sea	chr11
FDX1	cg00732589	Yes	N_Shore	chr11
COLCA2	cg06600911	Yes	N_Shore	chr11
DIXDC1	cg02581960	Yes	N_Shore	chr11
APOA5	cg24542300	Yes	S_Shelf	chr11
SCN2B	cg27646075	Yes	Open_Sea	chr11
TRIM29	cg00437969	Yes	S_Shore	chr11
SLC6A13	cg15966757	Yes	Open_Sea	chr12
CCDC77	cg22549787	Yes	N_Shore	chr12
RAD52	cg14269624	Yes	Open_Sea	chr12
ITFG2	cg13675088	Yes	N_Shore	chr12
TNFRSF1A	cg23039316	Yes	Open_Sea	chr12
ING4	cg19611865	Yes	S_Shore	chr12
RPL13P5	cg21541335	Yes	Open_Sea	chr12
CLEC4C	cg25620431	Yes	Open_Sea	chr12
CLEC4A	cg12401842	Yes	Open_Sea	chr12
POU5F1P3	cg02570670	Yes	Open_Sea	chr12
LOC102724020	cg17469479	Yes	Open_Sea	chr12
CLEC7A	cg20896049	Yes	Open_Sea	chr12
LOC100506314	cg21919117	Yes	Open_Sea	chr12
LOC100506314	cg08793501	Yes	Open_Sea	chr12
GSG1	cg08245487	Yes	Open_Sea	chr12
GSG1	cg13033527	Yes	S_Shelf	chr12
EMP1	cg04078728	Yes	Open_Sea	chr12
SMCO3	cg23894205	Yes	Open_Sea	chr12
ART4	cg08905654	Yes	Open_Sea	chr12
ERP27	cg20989409	Yes	Open_Sea	chr12
ERP27	cg13435792	Yes	Open_Sea	chr12
PDE3A	cg12995006	Yes	Open_Sea	chr12
BCAT1	cg05197760	No	S_Shore	chr12
RASSF8	cg22647260	Yes	Open_Sea	chr12
FAM60A	cg01611280	Yes	S_Shore	chr12
ETFBKMT	cg18054492	Yes	Open_Sea	chr12
ETFBKMT	cg20755748	Yes	Open_Sea	chr12
ETFBKMT	cg05343755	Yes	Open_Sea	chr12
ETFBKMT	cg08404345	Yes	N_Shore	chr12
FGD4	cg07120158	Yes	Open_Sea	chr12
FGD4	cg20470583	Yes	Open_Sea	chr12
FGD4	cg02251680	Yes	Open_Sea	chr12
C12orf40	cg14545914	Yes	Open_Sea	chr12
LOC105369739	cg04375599	Yes	Open_Sea	chr12
MIR1291	cg20984590	Yes	Open_Sea	chr12
TMPRSS12	cg01020079	Yes	Island	chr12
CSRNP2	cg02456869	Yes	S_Shore	chr12
POU6F1	cg14744599	Yes	Open_Sea	chr12
ACVR1B	cg24085215	Yes	S_Shore	chr12
KRT85	cg12090001	Yes	S_Shore	chr12
KRT18	cg12121782	Yes	N_Shore	chr12
HOXC11	cg00796424	No	N_Shore	chr12
HOXC11	cg04369416	No	N_Shore	chr12
HOXC11	cg06630413	No	Island	chr12
ZNF385A	cg09457245	Yes	Open_Sea	chr12
ZNF385A	cg25403583	Yes	Open_Sea	chr12
SPRYD4	cg18902162	Yes	N_Shore	chr12
RBMS2	cg19628333	Yes	Open_Sea	chr12
LRP1-AS	cg17242613	Yes	Open_Sea	chr12
SLC6A15	cg03064067	No	S_Shore	chr12
ALX1	cg13916459	No	N_Shore	chr12
CCER1	cg19478779	Yes	S_Shore	chr12
LINC01619	cg24937298	No	N_Shelf	chr12
MIR7844	cg03444423	Yes	Open_Sea	chr12
HAL	cg00926047	Yes	S_Shore	chr12
NEDD1	cg21721825	Yes	N_Shore	chr12
SYCP3	cg20772995	Yes	S_Shore	chr12
PMCH	cg03535648	Yes	Open_Sea	chr12
C12orf76	cg01753950	Yes	Open_Sea	chr12
ARPC3	cg11683746	Yes	S_Shore	chr12
MIR6861	cg02513392	Yes	Open_Sea	chr12
OAS3	cg08147692	Yes	N_Shore	chr12
LOC100506551	cg20403760	Yes	Open_Sea	chr12
TAOK3	cg20757010	Yes	Open_Sea	chr12
LOC105370024	cg16972370	Yes	Open_Sea	chr12
RNF10	cg13146874	Yes	N_Shore	chr12
RNF10	cg09900314	Yes	N_Shore	chr12
RNF10	cg14908122	Yes	N_Shore	chr12
RNF10	cg23321005	Yes	N_Shore	chr12
CCDC62	cg10194844	No	Island	chr12
DNAH10	cg10575376	No	N_Shore	chr12
EEF1AKMT1	cg07498743	Yes	S_Shore	chr13
LINC00327	cg15896012	Yes	S_Shelf	chr13
SPATA13	cg12522554	Yes	Open_Sea	chr13
ATP8A2	cg26153234	Yes	N_Shore	chr13
STARD13	cg25002179	Yes	Open_Sea	chr13
STARD13-AS	cg18653997	Yes	Open_Sea	chr13
STARD13-AS	cg18685081	Yes	Open_Sea	chr13
MIR320D1	cg08715009	Yes	Open_Sea	chr13
ELF1	cg15040708	Yes	Open_Sea	chr13
MTRF1	cg22782573	Yes	Open_Sea	chr13
LINC00284	cg03826194	Yes	Open_Sea	chr13
LINC00284	cg06795216	Yes	Open_Sea	chr13
KCTD4	cg19502122	Yes	Open_Sea	chr13
ST13P4	cg20618076	Yes	Open_Sea	chr13
ST13P4	cg19307060	Yes	Open_Sea	chr13
UTP14C	cg05482722	Yes	Open_Sea	chr13
UTP14C	cg02999360	Yes	Open_Sea	chr13
UTP14C	cg10296688	Yes	Open_Sea	chr13
SLITRK1	cg17528432	No	S_Shelf	chr13
SLITRK1	cg08697689	No	S_Shelf	chr13
SLITRK5	cg15778745	No	Island	chr13
STK24	cg03701759	Yes	Open_Sea	chr13
DOCK9-AS1	cg07657974	Yes	Open_Sea	chr13
BIVM-ERCC5	cg05289658	Yes	Open_Sea	chr13
BIVM-ERCC5	cg07602312	Yes	Open_Sea	chr13
COL4A2-AS1	cg16776744	Yes	N_Shelf	chr13
ARHGEF7	cg05776861	Yes	Open_Sea	chr13
ATP11AUN	cg15982595	Yes	N_Shelf	chr13
ATP11A-AS1	cg14593333	Yes	N_Shore	chr13
ATP4B	cg12795643	Yes	Open_Sea	chr13
ABHD4	cg01806590	Yes	N_Shore	chr14
MRPL52	cg10854984	Yes	N_Shore	chr14
C14orf93	cg24061613	Yes	Open_Sea	chr14
PSMB5	cg15126023	Yes	Open_Sea	chr14
TSSK4	cg11304524	Yes	Open_Sea	chr14
IGBP1P1	cg24273318	Yes	Open_Sea	chr14
FAM177A1	cg24787196	Yes	N_Shelf	chr14
LINC01588	cg04269909	Yes	S_Shelf	chr14
SAMD4A	cg14152249	Yes	Open_Sea	chr14
TBPL2	cg23251248	No	Island	chr14
PRKCH	cg22530767	Yes	N_Shore	chr14
PPP2R5E	cg11105934	Yes	Open_Sea	chr14
SYNE2	cg00851532	Yes	Open_Sea	chr14
SYNE2	cg00579734	Yes	Open_Sea	chr14
PPP1R36	cg21344472	Yes	N_Shore	chr14
RAD51B	cg04138899	Yes	Open_Sea	chr14
MAP3K9	cg01022840	Yes	Open_Sea	chr14
ZFYVE1	cg00511416	Yes	Open_Sea	chr14
ACOT2	cg15552103	Yes	N_Shore	chr14
MIR7641-2	cg23674379	NA	Open_Sea	chr14
IFT43	cg03507249	Yes	N_Shore	chr14
ADCK1	cg18042294	Yes	N_Shore	chr14
ZC3H14	cg08218486	Yes	Open_Sea	chr14
LOC105370622	cg21392402	Yes	Open_Sea	chr14
SNORA11B	cg21906866	Yes	Open_Sea	chr14
FAM181A-AS1	cg12173661	Yes	Open_Sea	chr14
EVL	cg05281145	Yes	Open_Sea	chr14
SNORD113-6	cg05562345	Yes	Open_Sea	chr14
SNORD114-14	cg08023458	Yes	Open_Sea	chr14
SNORD114-19	cg27341838	Yes	Open_Sea	chr14
MIR379	cg20562547	Yes	Open_Sea	chr14
MIR1193	cg24698352	Yes	Open_Sea	chr14
MIR543	cg18875631	Yes	Open_Sea	chr14
MIR543	cg10270238	Yes	Open_Sea	chr14
LINC00239	cg02516530	Yes	Open_Sea	chr14
MIR203B	cg08762734	Yes	Island	chr14
PACS2	cg16162970	Yes	N_Shore	chr14
UBE3A	cg06344515	Yes	Open_Sea	chr15
LOC105370757	cg03306355	Yes	Open_Sea	chr15
GPR176	cg01908907	Yes	Open_Sea	chr15
C15orf52	cg21494722	Yes	Open_Sea	chr15
MGA	cg23446587	Yes	N_Shore	chr15
CAPN3	cg17891836	Yes	Open_Sea	chr15
CATSPER2	cg23685580	Yes	Island	chr15
PATL2	cg25088113	Yes	Open_Sea	chr15
SLC28A2	cg01433189	Yes	Open_Sea	chr15
SLC28A2	cg16873920	Yes	Open_Sea	chr15
CYP19A1	cg01879211	Yes	Open_Sea	chr15
CYP19A1	cg09725032	Yes	Open_Sea	chr15
MIR1266	cg13174229	Yes	Open_Sea	chr15
ARPP19	cg06692211	Yes	S_Shore	chr15
RAB27A	cg24580153	Yes	Open_Sea	chr15
PYGO1	cg13878116	Yes	S_Shore	chr15
ZNF280D	cg15182936	Yes	S_Shore	chr15
TCF12	cg17930873	Yes	Open_Sea	chr15
LINC00926	cg17582782	Yes	Open_Sea	chr15
LDHAL6B	cg15479073	Yes	Island	chr15
MGC15885	cg09736950	Yes	Open_Sea	chr15
RBPMS2	cg22040527	Yes	Open_Sea	chr15
MTFMT	cg11686691	Yes	S_Shore	chr15
UBAP1L	cg11599414	Yes	Open_Sea	chr15
SCARNA14	cg02298012	Yes	Open_Sea	chr15
SCARNA14	cg04512957	Yes	Open_Sea	chr15
LOC102723481	cg21313271	Yes	Open_Sea	chr15
MAP2K5	cg19393677	Yes	Open_Sea	chr15
MIR629	cg13912196	Yes	Open_Sea	chr15
TLE3	cg14905144	Yes	N_Shore	chr15
THSD4	cg21758451	Yes	Open_Sea	chr15
STRA6	cg00316939	Yes	Open_Sea	chr15
FAM219B	cg18183774	Yes	S_Shore	chr15
ODF3L1	cg06608378	Yes	Open_Sea	chr15
SCAPER	cg23625390	Yes	Open_Sea	chr15
ACTG1P17	cg00115297	Yes	Open_Sea	chr15
ABHD2	cg21841583	Yes	N_Shore	chr15
TTLL13P	cg20027684	Yes	N_Shore	chr15
TTLL13P	cg20563384	Yes	N_Shore	chr15
RGMA	cg10959198	No	Island	chr15
FAM169B	cg15618989	Yes	Open_Sea	chr15
LOC105371046	cg00913556	Yes	Open_Sea	chr16
PRSS41	cg23165239	Yes	N_Shore	chr16
LOC102724927	cg00087792	Yes	Open_Sea	chr16
GLIS2	cg01934797	Yes	S_Shelf	chr16
HMOX2	cg10094868	Yes	N_Shore	chr16
SMIM22	cg13109857	Yes	Open_Sea	chr16
MIR548H2	cg04249873	Yes	Open_Sea	chr16
MIR4718	cg11631342	Yes	Open_Sea	chr16
MIR365A	cg06916001	TS	Open_Sea	chr16
MIR365A	cg00928596	TS	Open_Sea	chr16
GPRC5B	cg10638734	No	Island	chr16
CRYM	cg11435848	Yes	S_Shore	chr16
SEPT1	cg21153648	Yes	Open_Sea	chr16
STX1B	cg03144232	No	Island	chr16
YBX3P1	cg15811515	No	Island	chr16
ZNF267	cg03829320	Yes	N_Shore	chr16
PAPD5	cg21452432	Yes	N_Shore	chr16
ADCY7	cg20961336	Yes	Open_Sea	chr16
LINC02140	cg01991625	NA	Open_Sea	chr16
CAPNS2	cg16848217	Yes	Open_Sea	chr16
MT1M	cg18909924	No	Island	chr16
NLRC5	cg16362955	Yes	Open_Sea	chr16
SNORA46	cg10559633	Yes	Open_Sea	chr16
CMTM1	cg09923032	Yes	N_Shore	chr16
CMTM1	cg18796723	Yes	Island	chr16
DYNC1LI2	cg09552277	Yes	S_Shore	chr16
TERB1	cg04953292	Yes	Island	chr16
TERB1	cg08116651	Yes	S_Shore	chr16
DPEP2	cg11642797	Yes	S_Shore	chr16
ZFP90	cg02535421	Yes	N_Shore	chr16
CDH3	cg11843735	Yes	N_Shore	chr16
CMTR2	cg27498751	Yes	S_Shore	chr16
ZNF821	cg26585899	Yes	N_Shelf	chr16
PMFBP1	cg07452235	Yes	Open_Sea	chr16
MIR4720	cg25694498	Yes	Open_Sea	chr16
BANP	cg17237927	Yes	S_Shore	chr16
BANP	cg20611109	Yes	S_Shore	chr16
ACSF3	cg17782702	Yes	N_Shore	chr16
RFLNB	cg10890917	Yes	S_Shelf	chr17
SLC43A2	cg09329516	Yes	N_Shore	chr17
HIC1	cg20664636	No	Island	chr17
SPATA22	cg13193077	Yes	Open_Sea	chr17
TRPV1	cg22173019	Yes	Open_Sea	chr17
MED11	cg11361925	No	N_Shore	chr17
TM4SF5	cg17146917	Yes	Open_Sea	chr17
VMO1	cg27453857	No	S_Shore	chr17
PSMB6	cg20935023	Yes	N_Shore	chr17
PSMB6	cg16973283	Yes	N_Shore	chr17
LOC102724009	cg14884238	Yes	Open_Sea	chr17
XAF1	cg03419151	Yes	Open_Sea	chr17
ALOX12P2	cg16181638	Yes	Open_Sea	chr17
TNK1	cg06228200	No	N_Shore	chr17
TMEM102	cg05106231	Yes	N_Shore	chr17
FGF11	cg13194425	No	N_Shore	chr17
RPL29P2	cg12608169	Yes	Open_Sea	chr17
LOC100128288	cg23574443	Yes	Open_Sea	chr17
MYH4	cg06973150	Yes	Open_Sea	chr17
MYH1	cg01171579	Yes	Open_Sea	chr17
MYH2	cg01142475	Yes	Open_Sea	chr17
MYH2	cg19905224	Yes	Open_Sea	chr17
MYH2	cg19950548	Yes	Open_Sea	chr17
MYH2	cg26742256	Yes	Open_Sea	chr17
MYH2	cg18432105	Yes	Open_Sea	chr17
MIR744	cg01678692	Yes	Open_Sea	chr17
NT5M	cg02033736	Yes	N_Shore	chr17
SHMT1	cg02116225	Yes	S_Shore	chr17
MIR1180	cg19157647	Yes	Island	chr17
ULK2	cg17447791	Yes	S_Shore	chr17
TIAF1	cg11377467	Yes	N_Shelf	chr17
RNF135	cg08896939	No	N_Shore	chr17
OMG	cg13759778	Yes	Open_Sea	chr17
EVI2A	cg23352695	Yes	Open_Sea	chr17
ACACA	cg01174708	Yes	Open_Sea	chr17
KRT12	cg18037190	Yes	S_Shelf	chr17
KRTAP3-2	cg23850339	Yes	Open_Sea	chr17
KRTAP4-4	cg15312323	Yes	Open_Sea	chr17
KRTAP4-2	cg20331177	Yes	Open_Sea	chr17
KRTAP4-2	cg15592184	Yes	Open_Sea	chr17
KRTAP4-2	cg18194889	Yes	Open_Sea	chr17
KRTAP9-1	cg27079477	Yes	Open_Sea	chr17
KRTAP9-9	cg07650396	Yes	Open_Sea	chr17
KRTAP29-1	cg03353824	Yes	Open_Sea	chr17
KRT31	cg00063144	Yes	Open_Sea	chr17
LOC100505782	cg25119946	Yes	Open_Sea	chr17
KRT38	cg22139563	Yes	Open_Sea	chr17
KRT19	cg16585619	Yes	S_Shore	chr17
KLHL10	cg07385469	Yes	S_Shore	chr17
AOC3	cg17971330	Yes	Open_Sea	chr17
HIGD1B	cg15460047	Yes	Open_Sea	chr17
HOXB1	cg22660933	Yes	Island	chr17
HOXB1	cg10558129	Yes	S_Shore	chr17
HOXB-AS3	cg05555337	Yes	N_Shore	chr17
TBX2-AS1	cg05162750	No	Island	chr17
MIR548D2	cg09042498	Yes	Open_Sea	chr17
ABCA5	cg01369276	Yes	Open_Sea	chr17
CDR2L	cg02747169	Yes	N_Shore	chr17
QRICH2	cg12714793	Yes	Island	chr17
LOC105371925	cg24565089	Yes	Open_Sea	chr17
ZNF750	cg27354296	Yes	Open_Sea	chr17
LDLRAD4	cg25140190	Yes	N_Shore	chr18
CABLES1	cg13525835	Yes	Open_Sea	chr18
PSMA8	cg23481109	Yes	N_Shore	chr18
LINC01543	cg24441970	Yes	Open_Sea	chr18
DSG2	cg09671582	Yes	N_Shore	chr18
SLC25A52	cg13199010	Yes	Open_Sea	chr18
GALNT1	cg10130071	Yes	Open_Sea	chr18
PIK3C3	cg18123896	Yes	Open_Sea	chr18
CTIF	cg25795405	Yes	N_Shore	chr18
CXXC1	cg15632775	Yes	S_Shore	chr18
MRO	cg23060569	Yes	Open_Sea	chr18
MRO	cg11593226	Yes	Open_Sea	chr18
NEDD4L	cg00661552	Yes	Open_Sea	chr18
ZNF407	cg07457882	Yes	Open_Sea	chr18
SMIM21	cg21160379	Yes	Open_Sea	chr18
SMIM21	cg14911189	Yes	Open_Sea	chr18
PARD6G	cg26812856	Yes	S_Shore	chr18
STK11	cg14009312	Yes	N_Shore	chr19
STAP2	cg21347412	Yes	Open_Sea	chr19
FUT5	cg20795266	Yes	S_Shelf	chr19
LOC100128573	cg25763641	Yes	N_Shelf	chr19
CCL25	cg20327591	Yes	S_Shore	chr19
ANGPTL6	cg14305401	Yes	N_Shelf	chr19
ANGPTL6	cg20244343	Yes	N_Shelf	chr19
ZGLP1	cg17400366	Yes	Island	chr19
ZGLP1	cg18783047	Yes	Island	chr19
ATG4D	cg01477802	Yes	N_Shore	chr19
MIR4748	cg00466073	Yes	Open_Sea	chr19
SMARCA4	cg08151828	Yes	Open_Sea	chr19
SNORD41	cg21868353	Yes	Open_Sea	chr19
SNORD41	cg00032192	Yes	Open_Sea	chr19
PODNL1	cg26650007	Yes	N_Shore	chr19
OR7C1	cg23873353	Yes	Open_Sea	chr19
LINC00661	cg07639020	Yes	Open_Sea	chr19
HSH2D	cg20251481	Yes	Open_Sea	chr19
FAM129C	cg10749626	Yes	S_Shore	chr19
IL12RB1	cg10140613	Yes	Open_Sea	chr19
IL12RB1	cg23166578	Yes	Open_Sea	chr19
PDE4C	cg25660428	Yes	S_Shore	chr19
ZNF714	cg03668997	Yes	N_Shore	chr19
URI1	cg11614337	Yes	Open_Sea	chr19
ZNF507	cg15525934	Yes	N_Shore	chr19
TDRD12	cg24693879	Yes	N_Shore	chr19
SLC7A9	cg21827892	Yes	Open_Sea	chr19
ZNF599	cg13319823	Yes	S_Shore	chr19
IGFLR1	cg17730759	Yes	S_Shore	chr19
RASGRP4	cg15303560	Yes	Open_Sea	chr19
IFNL1	cg07910499	Yes	Open_Sea	chr19
TMEM91	cg16150105	No	N_Shore	chr19
TEX101	cg08337835	Yes	Island	chr19
CEACAM16	cg17605498	Yes	Open_Sea	chr19
APOC4	cg04766076	Yes	Open_Sea	chr19
EXOC3L2	cg21631754	Yes	Island	chr19
BHMG1	cg09430954	Yes	Island	chr19
MIR769	cg02624019	Yes	S_Shore	chr19
PGLYRP1	cg13895329	Yes	S_Shore	chr19
HIF3A	cg22299966	Yes	N_Shore	chr19
PPP5C	cg17803298	Yes	N_Shore	chr19
PNMAL2	cg04211632	Yes	S_Shore	chr19
DACT3	cg06454084	Yes	Open_Sea	chr19
ARHGAP35	cg23328124	Yes	Open_Sea	chr19
CARD8	cg13900558	Yes	Open_Sea	chr19
CARD8	cg17866356	Yes	Open_Sea	chr19
CARD8	cg11245243	Yes	Open_Sea	chr19
SLC6A16	cg01453814	Yes	Open_Sea	chr19
LOC105372440	cg00049220	Yes	Open_Sea	chr19
ZNF577	cg03562414	No	Island	chr19
MIR643	cg08642528	Yes	Open_Sea	chr19
ZNF611	cg06659282	Yes	Open_Sea	chr19
ZNF611	cg00196122	Yes	Open_Sea	chr19
KIR3DL2	cg23483108	Yes	Open_Sea	chr19
GP6	cg09287420	Yes	Open_Sea	chr19
TMEM86B	cg20113693	Yes	Open_Sea	chr19
TMEM86B	cg17947174	Yes	Open_Sea	chr19
ZNF776	cg18064575	Yes	N_Shore	chr19
UBE2CP5	cg18485839	NA	Open_Sea	chr19
COLEC11	cg06212874	Yes	N_Shore	chr2
COLEC11	cg10945539	Yes	N_Shore	chr2
KIDINS220	cg16333269	Yes	S_Shore	chr2
LPIN1	cg15854120	Yes	Open_Sea	chr2
LOC101928222	cg01055594	Yes	S_Shore	chr2
TDRD15	cg20399842	Yes	Open_Sea	chr2
TP53I3	cg02605178	Yes	S_Shore	chr2
ITSN2	cg13279009	Yes	S_Shore	chr2
DNMT3A	cg00912598	No	Island	chr2
DNMT3A	cg16498920	No	Island	chr2
C2orf71	cg22439357	Yes	Open_Sea	chr2
CLIP4	cg12571672	Yes	Open_Sea	chr2
YIPF4	cg23975053	Yes	N_Shore	chr2
LINC00486	cg20292322	Yes	Open_Sea	chr2
RASGRP3	cg10593425	Yes	Open_Sea	chr2
RMDN2	cg02178585	Yes	S_Shelf	chr2
SLC8A1	cg24720777	Yes	Open_Sea	chr2
LINC01913	cg01077039	NA	Open_Sea	chr2
GPR75	cg05414908	Yes	Island	chr2
GPR75	cg25102471	Yes	S_Shore	chr2
ANKRD53	cg16612112	Yes	N_Shore	chr2
ANKRD53	cg14464393	No	N_Shore	chr2
DCTN1	cg06909228	Yes	Open_Sea	chr2
ST3GAL5	cg09427374	Yes	Open_Sea	chr2
CD8A	cg15195030	Yes	S_Shore	chr2
LINC01125	cg16616330	Yes	Open_Sea	chr2
ZAP70	cg23963397	Yes	N_Shore	chr2
LYG2	cg24749475	Yes	Open_Sea	chr2
CHST10	cg19283506	No	Island	chr2
CHST10	cg05807690	No	Island	chr2
TMEM182	cg26514942	Yes	Open_Sea	chr2
FHL2	cg02709407	Yes	S_Shore	chr2
FHL2	cg10955092	Yes	S_Shore	chr2
FHL2	cg15338159	Yes	Open_Sea	chr2
MALL	cg26639951	Yes	S_Shore	chr2
CYP27C1	cg07054292	Yes	Open_Sea	chr2
MAP3K2	cg11517528	Yes	Open_Sea	chr2
ARHGEF4	cg06997937	Yes	S_Shore	chr2
ARHGEF4	cg23817196	Yes	S_Shore	chr2
MIR3679	cg12416304	Yes	Open_Sea	chr2
KIF5C	cg17509836	Yes	N_Shore	chr2
ERMN	cg27565363	TS	Open_Sea	chr2
LOC643072	cg19374755	No	N_Shore	chr2
LOC100505984	cg13628807	Yes	S_Shore	chr2
LINC01806	cg00599163	NA	N_Shore	chr2
PPIG	cg25682988	Yes	N_Shore	chr2
HOXD12	cg02694427	No	Island	chr2
HOXD-AS2	cg06011461	TS	S_Shore	chr2
HOXD-AS2	cg12721835	TS	S_Shore	chr2
MIR10B	cg00014998	TS	Island	chr2
PDE11A	cg09407438	Yes	N_Shelf	chr2
OSBPL6	cg13547053	Yes	Open_Sea	chr2
CCDC141	cg24335070	No	Open_Sea	chr2
CERKL	cg23873005	TS	S_Shore	chr2
PDE1A	cg03135853	Yes	Open_Sea	chr2
FRZB	cg04037038	No	Island	chr2
TFPI	cg14464827	Yes	Open_Sea	chr2
NAB1	cg20093436	Yes	Open_Sea	chr2
LOC101927596	cg27594502	Yes	Open_Sea	chr2
C2orf69	cg05729353	Yes	N_Shore	chr2
SNORD11B	cg02486590	Yes	Open_Sea	chr2
SNORD11B	cg16620283	Yes	Open_Sea	chr2
SNORD11	cg18486018	Yes	Open_Sea	chr2
ICA1L	cg06914508	Yes	S_Shore	chr2
GCSHP3	cg10988164	Yes	Open_Sea	chr2
GPR1	cg10362527	Yes	Open_Sea	chr2
LOC100130451	cg00481499	No	Island	chr2
DNPEP	cg08372227	Yes	S_Shore	chr2
CUL3	cg19305527	Yes	Open_Sea	chr2
CUL3	cg01474011	Yes	Open_Sea	chr2
TRIP12	cg17823328	Yes	Open_Sea	chr2
TRIP12	cg05111073	Yes	Open_Sea	chr2
PSMD1	cg06798920	Yes	N_Shore	chr2
ARMC9	cg17498612	Yes	Open_Sea	chr2
KCNJ13	cg03946744	Yes	Open_Sea	chr2
SCARNA6	cg08068875	Yes	Open_Sea	chr2
UGT1A9	cg15559700	Yes	Open_Sea	chr2
LOC285095	cg17056553	Yes	N_Shore	chr2
UBOX5-AS1	cg21533389	Yes	Open_Sea	chr20
DDRGK1	cg11226289	Yes	S_Shore	chr20
KAT14	cg18858976	Yes	S_Shelf	chr20
KAT14	cg21007262	Yes	S_Shelf	chr20
LINC00851	cg24935567	Yes	Open_Sea	chr20
AHCY	cg22060087	Yes	S_Shore	chr20
FAM83C	cg19128882	Yes	S_Shore	chr20
BLCAP	cg20783699	Yes	Island	chr20
BLCAP	cg25712981	Yes	Island	chr20
BLCAP	cg03615235	Yes	Island	chr20
BLCAP	cg22943498	Yes	Island	chr20
BLCAP	cg24675557	Yes	Island	chr20
BPI	cg01948217	Yes	Open_Sea	chr20
DHX35	cg20452739	Yes	N_Shore	chr20
KCNS1	cg09797971	Yes	S_Shore	chr20
BMP7-AS1	cg01343209	Yes	Open_Sea	chr20
PMEPA1	cg06265505	Yes	Open_Sea	chr20
MIR296	cg13869899	Yes	Open_Sea	chr20
DPH3P1	cg21580885	Yes	S_Shelf	chr20
DNAJC5	cg02323007	Yes	N_Shore	chr20
MIR941-1	cg08148458	Yes	Island	chr20
NPBWR2	cg09731837	Yes	S_Shore	chr20
TCP10L	cg12549554	Yes	Open_Sea	chr21
ATP5O	cg08031150	Yes	S_Shore	chr21
RCAN1	cg04903196	Yes	Open_Sea	chr21
RCAN1	cg06961160	Yes	Open_Sea	chr21
RUNX1	cg19836199	Yes	Open_Sea	chr21
MIR802	cg22414262	Yes	Open_Sea	chr21
PPP1R2P2	cg11319265	NA	N_Shore	chr21
DOPEY2	cg05092891	Yes	Open_Sea	chr21
TTC3-AS1	cg12295522	Yes	Open_Sea	chr21
LINC01679	cg05332652	NA	S_Shore	chr21
FTCD	cg09436823	Yes	Open_Sea	chr21
FTCD	cg18024037	Yes	Open_Sea	chr21
CECR1	cg12317346	Yes	Open_Sea	chr22
MIR648	cg19296149	Yes	Open_Sea	chr22
COMT	cg27521571	Yes	Open_Sea	chr22
RAB36	cg05366982	Yes	N_Shore	chr22
C22orf15	cg02923302	Yes	Open_Sea	chr22
CRYBA4	cg12323503	Yes	Open_Sea	chr22
ZNRF3	cg15195702	Yes	Open_Sea	chr22
MIR3653	cg06710694	Yes	Open_Sea	chr22
RFPL1S	cg20285224	Yes	Open_Sea	chr22
HORMAD2	cg16686158	No	Island	chr22
PRR14L	cg12887217	Yes	S_Shore	chr22
LGALS2	cg03835292	Yes	Open_Sea	chr22
MAFF	cg09856520	Yes	N_Shore	chr22
MKL1	cg25769767	Yes	Open_Sea	chr22
MKL1	cg17836354	Yes	Open_Sea	chr22
MKL1	cg17806020	Yes	Open_Sea	chr22
MIR1249	cg13521944	Yes	N_Shore	chr22
MIR1249	cg14696444	Yes	N_Shore	chr22
ATXN10	cg18061475	Yes	N_Shore	chr22
ODF3B	cg16644494	Yes	S_Shore	chr22
KLHDC7B	cg25665606	Yes	Island	chr22
HRH1	cg07043494	Yes	Open_Sea	chr3
PPARG	cg02605957	Yes	Open_Sea	chr3
PPARG	cg26197008	No	Open_Sea	chr3
PPARG	cg08288126	Yes	Open_Sea	chr3
TMEM40	cg05055542	Yes	Open_Sea	chr3
DAZL	cg17070539	Yes	Island	chr3
UBE2E1-AS1	cg19719475	Yes	S_Shore	chr3
UBE2E1	cg04561349	Yes	N_Shore	chr3
MIR548AY	cg15770599	Yes	S_Shelf	chr3
MIR26A1	cg26160492	Yes	Open_Sea	chr3
TOPAZ1	cg20704635	Yes	N_Shore	chr3
TGM4	cg21616161	Yes	Open_Sea	chr3
CXCR6	cg25226014	Yes	Open_Sea	chr3
FYCO1	cg06585734	Yes	S_Shore	chr3
LTF	cg11025118	Yes	Open_Sea	chr3
TDGF1	cg20941258	TS	Island	chr3
CCDC36	cg00038298	Yes	N_Shore	chr3
MIR5193	cg13343687	Yes	S_Shelf	chr3
CAMKV	cg16614226	Yes	S_Shore	chr3
RBM5-AS1	cg12846227	Yes	Open_Sea	chr3
MIR566	cg07969202	Yes	Open_Sea	chr3
SEMA3B-AS1	cg07580475	Yes	Open_Sea	chr3
HYAL1	cg10354474	Yes	Open_Sea	chr3
ASB14	cg19152840	Yes	Open_Sea	chr3
SLMAP	cg17924421	Yes	Open_Sea	chr3
FAM3D	cg24121168	Yes	Open_Sea	chr3
ATXN7	cg24000344	Yes	Open_Sea	chr3
ATXN7	cg19467451	Yes	Open_Sea	chr3
MAGI1-AS1	cg03516655	Yes	Open_Sea	chr3
OR5H2	cg00336986	Yes	Open_Sea	chr3
OR5K3	cg18484139	Yes	Open_Sea	chr3
GPR15	cg26385013	Yes	Open_Sea	chr3
ADGRG7	cg15523852	Yes	Open_Sea	chr3
TFG	cg21843086	Yes	N_Shore	chr3
LINC00635	cg09649523	Yes	Open_Sea	chr3
DPPA4	cg07253829	Yes	Open_Sea	chr3
PLCXD2-AS1	cg02775854	Yes	S_Shelf	chr3
PHLDB2	cg10197766	Yes	Open_Sea	chr3
PHLDB2	cg14641050	Yes	Open_Sea	chr3
PHLDB2	cg21857668	Yes	Open_Sea	chr3
BTLA	cg03995631	Yes	Open_Sea	chr3
CFAP44	cg07128416	Yes	Island	chr3
CFAP44	cg04800347	Yes	S_Shore	chr3
GRAMD1C	cg10214301	Yes	N_Shore	chr3
ZBTB20	cg02194882	Yes	Open_Sea	chr3
ZBTB20	cg20941737	Yes	Open_Sea	chr3
ZBTB20	cg20349650	Yes	Open_Sea	chr3
HGD	cg02841931	Yes	Open_Sea	chr3
HCLS1	cg15458222	Yes	Open_Sea	chr3
SLC15A2	cg17265898	Yes	Open_Sea	chr3
SLC15A2	cg10523671	Yes	Open_Sea	chr3
PARP9	cg24426936	Yes	S_Shore	chr3
PARP15	cg03689458	Yes	N_Shore	chr3
PARP15	cg02346790	No	N_Shore	chr3
MYLK	cg15899666	Yes	Open_Sea	chr3
LOC653712	cg22245968	Yes	Open_Sea	chr3
LOC653712	cg19345143	Yes	Open_Sea	chr3
TMCC1	cg09610578	Yes	Open_Sea	chr3
TMCC1	cg05679002	Yes	Open_Sea	chr3
TMCC1	cg21775245	Yes	Open_Sea	chr3
TRH	cg18058940	TS	Island	chr3
TRH	cg27444828	TS	Island	chr3
TRH	cg07849604	TS	Island	chr3
TF	cg15407439	Yes	N_Shore	chr3
CLDN18	cg13002957	Yes	N_Shore	chr3
PIK3CB	cg18958130	Yes	Open_Sea	chr3
PIK3CB	cg03704600	Yes	Open_Sea	chr3
PRR23A	cg07452777	Yes	Island	chr3
BPESC1	cg20630151	Yes	Open_Sea	chr3
LOC646730	cg16879826	Yes	S_Shore	chr3
LOC646730	cg16183221	Yes	S_Shore	chr3
LOC646730	cg14099090	Yes	S_Shelf	chr3
TFDP2	cg13786766	Yes	S_Shore	chr3
SLC9A9	cg13077857	Yes	Open_Sea	chr3
PLSCR2	cg20069430	Yes	S_Shore	chr3
LINC02010	cg15111959	NA	Open_Sea	chr3
ZIC4	cg14548128	No	N_Shelf	chr3
TM4SF1-AS1	cg26306106	No	Open_Sea	chr3
TM4SF4	cg13922224	Yes	Open_Sea	chr3
P2RY12	cg11919271	Yes	Open_Sea	chr3
IGSF10	cg12775479	Yes	Open_Sea	chr3
LOC101928166	cg22985055	Yes	Open_Sea	chr3
KCNAB1	cg15423862	Yes	Open_Sea	chr3
CCNL1	cg24725175	Yes	S_Shore	chr3
PTX3	cg21150807	Yes	N_Shore	chr3
VEPH1	cg02933354	Yes	Open_Sea	chr3
VEPH1	cg12919819	Yes	Open_Sea	chr3
IQCJ-SCHIP1-AS1	cg00648447	Yes	S_Shelf	chr3
IQCJ-SCHIP1-AS1	cg12331986	Yes	Open_Sea	chr3
SCHIP1	cg11603417	Yes	Open_Sea	chr3
SPTSSB	cg04691961	Yes	S_Shore	chr3
LINC01324	cg19962850	Yes	Open_Sea	chr3
LINC01324	cg11477259	Yes	Open_Sea	chr3
SLITRK3	cg00665492	No	Open_Sea	chr3
SLITRK3	cg22126211	No	Open_Sea	chr3
SLITRK3	cg27363829	No	Open_Sea	chr3
SLITRK3	cg09269007	No	Open_Sea	chr3
GPR160	cg14168775	Yes	N_Shore	chr3
PHC3	cg25380514	Yes	S_Shore	chr3
CLDN11	cg11145160	No	Island	chr3
MIR569	cg09652501	Yes	Open_Sea	chr3
MIR569	cg18042072	Yes	Open_Sea	chr3
TMEM212	cg24863255	Yes	Open_Sea	chr3
TMEM212-AS1	cg23470862	Yes	Open_Sea	chr3
LINC01209	cg10897746	Yes	Open_Sea	chr3
LINC01209	cg25018070	Yes	Open_Sea	chr3
LINC01209	cg22383447	Yes	Open_Sea	chr3
KCNMB3	cg00862290	Yes	Open_Sea	chr3
LOC101928882	cg27191903	Yes	Open_Sea	chr3
LINC01994	cg22510476	NA	Open_Sea	chr3
LINC01994	cg04424613	NA	Open_Sea	chr3
DCUN1D1	cg11839327	Yes	Open_Sea	chr3
DCUN1D1	cg10770329	Yes	Open_Sea	chr3
ECE2	cg01596834	No	Island	chr3
PSMD2	cg12691390	Yes	N_Shore	chr3
IGF2BP2-AS1	cg01650347	Yes	Open_Sea	chr3
BCL6	cg21739584	Yes	N_Shelf	chr3
MIR28	cg05762680	Yes	Open_Sea	chr3
TP63	cg13518031	Yes	Open_Sea	chr3
DPPA2P3	cg27528104	Yes	Open_Sea	chr3
LINC02037	cg03955252	NA	Open_Sea	chr3
LINC02037	cg18377866	NA	Open_Sea	chr3
XXYLT1	cg19876338	Yes	Open_Sea	chr3
XXYLT1	cg02435191	Yes	Open_Sea	chr3
MIR4797	cg14465769	Yes	N_Shelf	chr3
MIR922	cg27013765	Yes	Open_Sea	chr3
MIR922	cg19975560	Yes	Open_Sea	chr3
PDE6B	cg22438522	Yes	S_Shore	chr4
MFSD7	cg04356233	Yes	S_Shore	chr4
MIR4800	cg20740967	Yes	Open_Sea	chr4
FAM193A	cg25790133	Yes	Open_Sea	chr4
MSX1	cg04660422	Yes	S_Shore	chr4
BST1	cg06000781	Yes	N_Shore	chr4
BST1	cg16690444	Yes	N_Shore	chr4
CLRN2	cg03553245	Yes	S_Shelf	chr4
PTTG2	cg00196774	Yes	Open_Sea	chr4
TBC1D1	cg14486319	Yes	Open_Sea	chr4
TLR10	cg17671577	Yes	Open_Sea	chr4
LOC401127	cg03467501	Yes	N_Shore	chr4
LOC401127	cg17112868	Yes	N_Shore	chr4
RHOH	cg12292925	Yes	Open_Sea	chr4
RHOH	cg26296101	TS	Open_Sea	chr4
RHOH	cg00804392	TS	Open_Sea	chr4
NSUN7	cg14426001	NA	N_Shore	chr4
COMMD8	cg05095821	Yes	S_Shore	chr4
LNX1-AS2	cg13243108	Yes	Open_Sea	chr4
SRD5A3	cg01612660	Yes	N_Shore	chr4
YTHDC1	cg13675329	Yes	S_Shore	chr4
EPGN	cg19747465	Yes	Open_Sea	chr4
ART3	cg21097698	Yes	Open_Sea	chr4
DMP1	cg22416721	Yes	Open_Sea	chr4
DMP1	cg12990093	Yes	Open_Sea	chr4
DMP1	cg10277798	Yes	Open_Sea	chr4
MEPE	cg10608048	Yes	Open_Sea	chr4
MEPE	cg05679613	Yes	Open_Sea	chr4
HPGDS	cg27186013	Yes	Open_Sea	chr4
UNC5C	cg12584684	No	S_Shore	chr4
BANK1	cg23730277	Yes	Open_Sea	chr4
GIMD1	cg01296796	Yes	Open_Sea	chr4
ANK2	cg24250069	Yes	Open_Sea	chr4
TRAM1L1	cg05807991	No	Island	chr4
TRAM1L1	cg03345976	Yes	S_Shore	chr4
LOC101929741	cg02256551	Yes	N_Shore	chr4
TNIP3	cg19913971	Yes	Open_Sea	chr4
TNIP3	cg21011617	Yes	Open_Sea	chr4
TMEM155	cg02676380	No	N_Shore	chr4
ADAD1	cg19973673	Yes	N_Shore	chr4
SLC25A31	cg02632706	Yes	N_Shore	chr4
SLC25A31	cg03265826	Yes	N_Shore	chr4
MGARP	cg03777461	Yes	S_Shore	chr4
MGARP	cg04080724	Yes	S_Shore	chr4
OTUD4	cg05546383	Yes	Open_Sea	chr4
OTUD4	cg24635668	Yes	Open_Sea	chr4
SMAD1-AS2	cg21352954	Yes	Open_Sea	chr4
MAB21L2	cg06205196	Yes	S_Shore	chr4
MAB21L2	cg20334738	Yes	N_Shore	chr4
LRAT	cg08548535	Yes	N_Shore	chr4
FAM198B	cg24170465	TS	Open_Sea	chr4
RAPGEF2	cg13096701	Yes	Open_Sea	chr4
TKTL2	cg17445342	Yes	S_Shore	chr4
ANP32C	cg09248897	Yes	Open_Sea	chr4
KLHL2	cg26635367	Yes	S_Shore	chr4
MFAP3L	cg05389301	Yes	Open_Sea	chr4
MFAP3L	cg04505365	Yes	Open_Sea	chr4
MFAP3L	cg20029105	Yes	Open_Sea	chr4
GALNTL6	cg15124215	No	Island	chr4
FBXO8	cg04079306	Yes	S_Shore	chr4
WDR17	cg24141863	No	N_Shore	chr4
ASB5	cg14729184	Yes	Open_Sea	chr4
ASB5	cg04563119	Yes	Open_Sea	chr4
NEIL3	cg17138355	Yes	N_Shore	chr4
CLDN24	cg10920412	Yes	Open_Sea	chr4
LOC728175	cg24221044	Yes	Open_Sea	chr4
ACSL1	cg18235991	Yes	S_Shelf	chr4
ACSL1	cg04107999	Yes	Open_Sea	chr4
LINC01093	cg01134987	Yes	Open_Sea	chr4
ZFP42	cg05359280	Yes	Open_Sea	chr4
TRIML1	cg07946300	Yes	Open_Sea	chr4
TRIML1	cg00280377	Yes	Open_Sea	chr4
LOC101929524	cg00819078	Yes	N_Shore	chr5
LINC02120	cg20329968	NA	Open_Sea	chr5
GDNF	cg17383727	Yes	S_Shore	chr5
GDNF	cg02331025	Yes	N_Shore	chr5
LIFR	cg09524271	Yes	Open_Sea	chr5
CCL28	cg03077492	Yes	Open_Sea	chr5
LOC101928539	cg09474695	Yes	Open_Sea	chr5
PIK3R1	cg07872489	Yes	S_Shore	chr5
SLC30A5	cg16721492	Yes	N_Shore	chr5
LINC01333	cg06486935	Yes	Open_Sea	chr5
ARSB	cg26470338	Yes	S_Shore	chr5
ANKRD34B	cg19282251	Yes	S_Shore	chr5
MIR3607	cg03638907	Yes	Open_Sea	chr5
MIR3607	cg09942712	Yes	Open_Sea	chr5
LINC02060	cg04176132	NA	Open_Sea	chr5
FAM172A	cg10077556	Yes	S_Shore	chr5
SPATA9	cg24708178	Yes	Open_Sea	chr5
SPATA9	cg04006891	Yes	Open_Sea	chr5
CAST	cg27588075	Yes	Open_Sea	chr5
ERAP1	cg02301737	Yes	Open_Sea	chr5
LNPEP	cg08175413	Yes	Open_Sea	chr5
SLCO4C1	cg24036612	Yes	S_Shore	chr5
TRIM36	cg10693071	No	S_Shore	chr5
TRIM36	cg20281573	No	S_Shore	chr5
TNFAIP8	cg09594622	Yes	N_Shore	chr5
TNFAIP8	cg07675698	Yes	N_Shore	chr5
TNFAIP8	cg25705216	Yes	N_Shore	chr5
TNFAIP8	cg17471836	Yes	N_Shore	chr5
LOC101927379	cg03251020	Yes	Open_Sea	chr5
ZNF608	cg05921500	TS	Open_Sea	chr5
ZNF608	cg26413942	No	Open_Sea	chr5
CTXN3	cg11868507	Yes	Open_Sea	chr5
C5orf56	cg02426076	Yes	N_Shore	chr5
IL5	cg24231066	Yes	Open_Sea	chr5
TH2LCRR	cg13886298	Yes	Open_Sea	chr5
H2AFY	cg26214742	No	S_Shore	chr5
SNORD63	cg01541207	Yes	Open_Sea	chr5
CD14	cg09824255	Yes	S_Shore	chr5
LOC729080	cg13715820	Yes	Open_Sea	chr5
GRXCR2	cg08473561	Yes	Open_Sea	chr5
SYNPO	cg19038397	Yes	Open_Sea	chr5
GPX3	cg22005145	Yes	N_Shore	chr5
CLINT1	cg19947262	Yes	S_Shore	chr5
LINC01932	cg05867620	NA	Open_Sea	chr5
SMIM23	cg03109799	Yes	Open_Sea	chr5
F12	cg18139347	Yes	Open_Sea	chr5
MAPK9	cg20830361	Yes	Open_Sea	chr5
MAPK9	cg21169285	Yes	Open_Sea	chr5
MGAT1	cg07738820	TS	S_Shore	chr5
SERPINB6	cg26692232	Yes	Open_Sea	chr6
C6orf201	cg23950875	Yes	N_Shore	chr6
CDYL	cg25085719	Yes	Open_Sea	chr6
CDYL	cg27307183	Yes	Open_Sea	chr6
RPP40	cg13142377	Yes	S_Shore	chr6
LYRM4-AS1	cg14702563	Yes	Open_Sea	chr6
RIOK1	cg16505498	Yes	Open_Sea	chr6
CD83	cg25730261	Yes	N_Shore	chr6
FAM8A1	cg27640015	Yes	N_Shore	chr6
C6orf229	cg04555302	Yes	Open_Sea	chr6
HIST1H2APS1	cg15927451	Yes	N_Shore	chr6
SLC17A3	cg22286382	Yes	Open_Sea	chr6
SLC17A2	cg01936555	Yes	Open_Sea	chr6
HFE	cg21512174	Yes	Open_Sea	chr6
HIST1H3F	cg17332573	No	S_Shore	chr6
BTN1A1	cg16881698	Yes	N_Shore	chr6
ZNF192P1	cg24036830	Yes	Open_Sea	chr6
HLA-H	cg24389386	Yes	N_Shore	chr6
HLA-L	cg24725642	Yes	N_Shore	chr6
ATAT1	cg13542073	Yes	Open_Sea	chr6
LOC105375014	cg06918239	Yes	Open_Sea	chr6
DDR1	cg14279856	TS	N_Shore	chr6
LTA	cg14597739	Yes	Open_Sea	chr6
LTA	cg16219283	Yes	Open_Sea	chr6
SAPCD1-AS1	cg12425321	Yes	Open_Sea	chr6
SAPCD1-AS1	cg10158997	Yes	Open_Sea	chr6
TAP2	cg16855458	Yes	S_Shore	chr6
PSMB8	cg02657012	Yes	S_Shore	chr6
PSMB8	cg13165140	Yes	S_Shore	chr6
HLA-DPA1	cg02197634	Yes	S_Shore	chr6
HLA-DPA1	cg25491704	Yes	S_Shore	chr6
LEMD2	cg26183190	Yes	N_Shore	chr6
GLO1	cg22143547	Yes	S_Shore	chr6
DNAH8	cg11764900	No	Island	chr6
UNC5CL	cg15849648	Yes	Open_Sea	chr6
GLTSCR1L	cg09703004	Yes	Open_Sea	chr6
CNPY3	cg09239667	Yes	N_Shore	chr6
LRRC73	cg26590603	Yes	Island	chr6
MAD2L1BP	cg23002009	Yes	N_Shore	chr6
TMEM14A	cg10643581	Yes	N_Shore	chr6
GCM1	cg24019568	Yes	Open_Sea	chr6
GCLC	cg24415331	Yes	S_Shore	chr6
SMAP1	cg27012744	Yes	N_Shore	chr6
ANKRD6	cg19837696	Yes	N_Shore	chr6
MCHR2-AS1	cg04154869	Yes	N_Shore	chr6
SIM1	cg12865837	No	N_Shore	chr6
LIN28B-AS1	cg23746497	Yes	Island	chr6
LIN28B	cg17119521	No	S_Shelf	chr6
LINC00222	cg20478327	Yes	Open_Sea	chr6
LINC00222	cg11817818	Yes	Open_Sea	chr6
CEP57L1	cg01451057	Yes	Open_Sea	chr6
GSTM2P1	cg23969955	Yes	Open_Sea	chr6
TRAF3IP2	cg06499213	Yes	Open_Sea	chr6
CEP85L	cg26352113	Yes	S_Shore	chr6
CEP85L	cg15945754	Yes	S_Shore	chr6
MCM9	cg26771384	Yes	N_Shelf	chr6
MIR548B	cg08687105	Yes	Open_Sea	chr6
NCOA7-AS1	cg23071947	TS	Open_Sea	chr6
LOC101928140	cg07215575	Yes	Open_Sea	chr6
L3MBTL3	cg05942538	Yes	N_Shore	chr6
EPB41L2	cg18799867	Yes	Open_Sea	chr6
EPB41L2	cg01893660	Yes	Open_Sea	chr6
EPB41L2	cg19909252	Yes	Open_Sea	chr6
EPB41L2	cg15562860	Yes	Open_Sea	chr6
LINC01312	cg24945863	Yes	Open_Sea	chr6
LINC01312	cg00664446	Yes	Open_Sea	chr6
LINC01312	cg23996037	Yes	Open_Sea	chr6
SLC2A12	cg09138073	Yes	Open_Sea	chr6
LOC101928461	cg04159666	Yes	Open_Sea	chr6
LOC101928461	cg11678063	Yes	Open_Sea	chr6
IL20RA	cg25717060	Yes	S_Shore	chr6
LOC100507406	cg16667814	Yes	Open_Sea	chr6
LOC100130476	cg16113883	Yes	S_Shore	chr6
ADAT2	cg27332063	Yes	Open_Sea	chr6
ADAT2	cg14320925	Yes	Open_Sea	chr6
PLAGL1	cg25291978	TS	S_Shore	chr6
UTRN	cg01359933	Yes	Open_Sea	chr6
UTRN	cg03917894	Yes	Open_Sea	chr6
KATNBL1P6	cg00004963	Yes	Open_Sea	chr6
KATNA1	cg01488217	Yes	S_Shore	chr6
AKAP12	cg08224159	No	N_Shore	chr6
SYNE1	cg20889285	Yes	Open_Sea	chr6
TIAM2	cg10720867	Yes	N_Shelf	chr6
SYTL3	cg07229749	Yes	Open_Sea	chr6
SYTL3	cg09031737	Yes	Open_Sea	chr6
TAGAP	cg19333433	Yes	Open_Sea	chr6
TAGAP	cg23663698	Yes	Open_Sea	chr6
PNLDC1	cg13564702	Yes	N_Shore	chr6
PNLDC1	cg26958611	Yes	N_Shore	chr6
SLC22A1	cg13434757	Yes	Open_Sea	chr6
PRR18	cg02832515	Yes	S_Shore	chr6
LOC102724357	cg16039508	Yes	Open_Sea	chr6
LINC00574	cg01645806	Yes	N_Shore	chr6
LINC01624	cg18555277	TS	S_Shore	chr6
ADAP1	cg02877238	Yes	S_Shore	chr7
PAPOLB	cg08545365	Yes	S_Shore	chr7
GRID2IP	cg05228573	Yes	S_Shore	chr7
LOC105375166	cg19130322	Yes	Open_Sea	chr7
LOC105375166	cg27280150	Yes	Open_Sea	chr7
SOSTDC1	cg07220448	No	Open_Sea	chr7
AGR2	cg12565635	Yes	Open_Sea	chr7
AGR3	cg11039314	Yes	Open_Sea	chr7
KCCAT333	cg27479086	Yes	Open_Sea	chr7
KCCAT333	cg11472479	Yes	Open_Sea	chr7
MIR1183	cg26792730	Yes	Open_Sea	chr7
GPNMB	cg22932819	Yes	N_Shore	chr7
STK31	cg14898779	Yes	Open_Sea	chr7
STK31	cg25612145	Yes	Open_Sea	chr7
STK31	cg00755064	Yes	Open_Sea	chr7
SNX10	cg26513654	Yes	Open_Sea	chr7
EVX1	cg08865099	No	N_Shore	chr7
AOAH	cg18652683	Yes	Open_Sea	chr7
UPP1	cg02008113	Yes	N_Shore	chr7
GRB10	cg19381814	Yes	Open_Sea	chr7
GRB10	cg25472458	Yes	Open_Sea	chr7
GRB10	cg00228281	Yes	Open_Sea	chr7
GRB10	cg17819489	Yes	S_Shore	chr7
EGFR-AS1	cg13694097	Yes	Open_Sea	chr7
WBSCR27	cg04864838	Yes	S_Shore	chr7
MIR590	cg26840824	Yes	Open_Sea	chr7
MAGI2-AS3	cg11109374	No	Island	chr7
CD36	cg10207609	Yes	Open_Sea	chr7
LOC101927378	cg16198130	Yes	Open_Sea	chr7
CROT	cg12969170	No	Island	chr7
STEAP4	cg05340059	Yes	Open_Sea	chr7
STEAP4	cg25143609	Yes	Open_Sea	chr7
PPP1R9A	cg22338118	Yes	N_Shore	chr7
ASB4	cg02395581	Yes	Open_Sea	chr7
ASB4	cg19100779	Yes	Open_Sea	chr7
LOC101927550	cg26291195	Yes	S_Shore	chr7
LOC101927550	cg22142339	Yes	S_Shore	chr7
ZSCAN25	cg17168103	Yes	N_Shore	chr7
C7orf61	cg27630274	Yes	Open_Sea	chr7
RPL19P12	cg01115627	Yes	Open_Sea	chr7
LHFPL3-AS2	cg05595832	Yes	Open_Sea	chr7
PIK3CG	cg01791607	Yes	N_Shelf	chr7
NRCAM	cg04915045	Yes	Open_Sea	chr7
EIF3IP1	cg02151463	Yes	Open_Sea	chr7
TES	cg16087541	Yes	Open_Sea	chr7
TES	cg16808481	Yes	Open_Sea	chr7
TES	cg01366510	Yes	Open_Sea	chr7
LOC102724434	cg06522557	Yes	Open_Sea	chr7
LINC01510	cg24312917	Yes	Open_Sea	chr7
ST7-AS1	cg25605754	Yes	S_Shore	chr7
FAM71F1	cg07128873	Yes	Open_Sea	chr7
NRF1	cg06359328	Yes	Open_Sea	chr7
MIR182	cg09787315	Yes	Open_Sea	chr7
MESTIT1	cg15068552	Yes	N_Shore	chr7
MIR335	cg24037795	Yes	S_Shelf	chr7
CHCHD3	cg02508008	Yes	S_Shore	chr7
C7orf49	cg08776296	Yes	S_Shore	chr7
STRA8	cg08824245	Yes	N_Shelf	chr7
SVOPL	cg22428888	Yes	Open_Sea	chr7
TAS2R5	cg17560179	Yes	Open_Sea	chr7
TAS2R5	cg12831293	Yes	Open_Sea	chr7
ATP6V0E2	cg09591190	Yes	N_Shore	chr7
KCNH2	cg14711997	TS	Island	chr7
GALNTL5	cg24919101	Yes	Open_Sea	chr7
MIR153-2	cg17527969	Yes	N_Shore	chr7
MIR595	cg15187151	Yes	Open_Sea	chr7
PRAG1	cg21167106	Yes	Open_Sea	chr8
MIR1322	cg13457217	Yes	Open_Sea	chr8
SORBS3	cg23563443	No	Island	chr8
SORBS3	cg13951572	No	Island	chr8
PTK2B	cg27145238	Yes	N_Shelf	chr8
PTK2B	cg16072428	Yes	N_Shelf	chr8
SMIM18	cg14642210	Yes	Open_Sea	chr8
HTRA4	cg21184369	Yes	N_Shore	chr8
MIR486-1	cg22180675	Yes	Open_Sea	chr8
SLC20A2	cg21675700	Yes	Open_Sea	chr8
LOC100287846	cg05746795	No	Island	chr8
LOC100130298	cg04986970	Yes	Open_Sea	chr8
C8orf46	cg25591742	Yes	Open_Sea	chr8
MCMDC2	cg06751466	Yes	Open_Sea	chr8
CSPP1	cg12409910	Yes	Open_Sea	chr8
PKIA-AS1	cg08090179	Yes	Open_Sea	chr8
TPD52	cg07892425	Yes	Open_Sea	chr8
SNX16	cg08098923	Yes	S_Shore	chr8
OSGIN2	cg22557771	Yes	N_Shore	chr8
RGS22	cg08911666	Yes	N_Shore	chr8
RNF19A	cg15748637	Yes	Open_Sea	chr8
AZIN1-AS1	cg27626141	Yes	Island	chr8
MIR548AA1	cg01035644	Yes	Open_Sea	chr8
LINC00824	cg02703531	Yes	Open_Sea	chr8
ASAP1-IT1	cg13926096	Yes	Open_Sea	chr8
MIR30D	cg18975690	Yes	Open_Sea	chr8
SLC45A4	cg20395341	Yes	S_Shore	chr8
BREA2	cg22524735	Yes	S_Shore	chr8
MIR6849	cg03515927	Yes	S_Shelf	chr8
ARHGAP39	cg13517737	Yes	S_Shore	chr8
TMED10P1	cg03068039	Yes	Open_Sea	chr8
DOCK8	cg19799661	Yes	Open_Sea	chr9
DOCK8	cg19252956	Yes	Open_Sea	chr9
DOCK8	cg09185582	Yes	Open_Sea	chr9
KCNV2	cg21331335	Yes	N_Shore	chr9
RFX3	cg11190288	Yes	Open_Sea	chr9
SPATA6L	cg09519758	Yes	Open_Sea	chr9
MIR101-2	cg07103258	Yes	Open_Sea	chr9
ARHGEF39	cg08834819	Yes	S_Shore	chr9
LINC00961	cg15320524	Yes	Open_Sea	chr9
SLC28A3	cg18999668	Yes	Open_Sea	chr9
C9orf153	cg14595570	Yes	Open_Sea	chr9
C9orf153	cg15883588	Yes	Open_Sea	chr9
NFIL3	cg02425780	Yes	S_Shore	chr9
ECM2	cg24105685	Yes	Open_Sea	chr9
MIR2278	cg04169578	Yes	Open_Sea	chr9
MIR2278	cg20555778	Yes	Open_Sea	chr9
FOXE1	cg13564742	No	S_Shore	chr9
STX17-AS1	cg00043430	Yes	N_Shore	chr9
ACTL7A	cg05855741	Yes	Open_Sea	chr9
EPB41L4B	cg19299427	Yes	S_Shore	chr9
PTPN3	cg17464188	Yes	Open_Sea	chr9
PTGR1	cg14275693	Yes	Open_Sea	chr9
ALAD	cg14469290	Yes	S_Shore	chr9
SNORD90	cg05731491	Yes	Open_Sea	chr9
MIR181B2	cg07909384	Yes	Open_Sea	chr9
GAPVD1	cg09637051	Yes	Open_Sea	chr9
GAPVD1	cg24646217	Yes	Open_Sea	chr9
GARNL3	cg20864636	Yes	Open_Sea	chr9
SH2D3C	cg13599613	Yes	Open_Sea	chr9
DPM2	cg23221813	Yes	S_Shore	chr9
NCS1	cg24937644	Yes	Open_Sea	chr9
PRRC2B	cg04860466	Yes	Open_Sea	chr9
RAPGEF1	cg26717964	Yes	Open_Sea	chr9
TMEM8C	cg04623799	Yes	Open_Sea	chr9
CLDN34	cg01545447	Yes	Open_Sea	chrX
CLDN34	cg22398624	Yes	Open_Sea	chrX
CLCN4	cg10775576	Yes	N_Shore	chrX
MID1	cg26948870	Yes	Open_Sea	chrX
TLR8	cg07759587	Yes	Open_Sea	chrX
GS1-600G8.3	cg03700643	Yes	Open_Sea	chrX
ATXN3L	cg00595697	Yes	Open_Sea	chrX
GPM6B	cg21745079	Yes	S_Shore	chrX
PIR-FIGF	cg10158961	Yes	N_Shore	chrX
RS1	cg02151408	Yes	N_Shelf	chrX
PPEF1-AS1	cg06151287	Yes	Open_Sea	chrX
SH3KBP1	cg02077027	Yes	Open_Sea	chrX
SH3KBP1	cg02657207	Yes	Open_Sea	chrX
CXorf23	cg01051089	Yes	Open_Sea	chrX
MAP7D2	cg20786173	Yes	S_Shore	chrX
KLHL34	cg01828474	No	Island	chrX
SMPX	cg00855923	Yes	Open_Sea	chrX
KLHL15	cg24331682	Yes	S_Shelf	chrX
SUPT20HL2	cg12041308	Yes	S_Shore	chrX
SUPT20HL1	cg09168980	Yes	Island	chrX
SUPT20HL1	cg05293502	Yes	Island	chrX
PCYT1B	cg17511128	NA	Open_Sea	chrX
SCARNA23	cg01975035	Yes	Open_Sea	chrX
DCAF8L2	cg21513466	Yes	Open_Sea	chrX
DCAF8L2	cg24311433	Yes	Open_Sea	chrX
DCAF8L2	cg20015672	Yes	Open_Sea	chrX
DCAF8L2	cg10251067	Yes	Open_Sea	chrX
SYTL5	cg08571655	Yes	Open_Sea	chrX
BCOR	cg07764473	Yes	S_Shore	chrX
PPP1R2P9	cg05454424	Yes	S_Shore	chrX
NDP	cg11370142	No	Open_Sea	chrX
DUSP21	cg04384873	Yes	N_Shore	chrX
MIR4769	cg01845432	Yes	Open_Sea	chrX
SSX5	cg27559197	Yes	Open_Sea	chrX
WAS	cg23129452	TC	Open_Sea	chrX
PCSK1N	cg13130271	No	Island	chrX
PCSK1N	cg17616663	No	Island	chrX
SYP	cg12241417	Yes	S_Shore	chrX
FOXP3	cg10858077	Yes	Open_Sea	chrX
AKAP4	cg06988760	Yes	Open_Sea	chrX
DGKK	cg19162841	No	S_Shore	chrX
MAGED1	cg25206760	No	N_Shore	chrX
PAGE2B	cg20228978	Yes	Open_Sea	chrX
PAGE2	cg14994327	Yes	Open_Sea	chrX
MAGEH1	cg18124907	No	Open_Sea	chrX
EDA	cg01879371	Yes	N_Shore	chrX
RAB41	cg26468081	Yes	Open_Sea	chrX
TEX11	cg16881398	Yes	Open_Sea	chrX
GJB1	cg15626629	Yes	N_Shore	chrX
GJB1	cg04323365	Yes	N_Shore	chrX
INGX	cg08630881	No	S_Shore	chrX
CXCR3	cg17678039	Yes	Open_Sea	chrX
CXCR3	cg12875534	Yes	Open_Sea	chrX
XIST	cg17513789	Yes	Open_Sea	chrX
XIST	cg02644889	Yes	Open_Sea	chrX
PGAM4	cg21639451	Yes	Open_Sea	chrX
PGAM4	cg14176959	Yes	Open_Sea	chrX
PGAM4	cg26358122	Yes	Open_Sea	chrX
RPS6KA6	cg25452717	No	Island	chrX
DIAPH2	cg13712154	Yes	N_Shore	chrX
RPA4	cg25945792	Yes	Open_Sea	chrX
RPA4	cg26513050	Yes	Open_Sea	chrX
CENPI	cg12724827	Yes	S_Shelf	chrX
TAF7L	cg06776776	Yes	S_Shore	chrX
TAF7L	cg20752856	Yes	S_Shore	chrX
ARMCX4	cg01118900	Yes	N_Shore	chrX
ARMCX4	cg21786852	No	N_Shore	chrX
ARMCX2	cg02626719	No	Open_Sea	chrX
GPRASP1	cg24818939	No	Island	chrX
GPRASP1	cg15579650	No	Island	chrX
GPRASP1	cg24232980	No	Island	chrX
BHLHB9	cg07062522	No	Open_Sea	chrX
BHLHB9	cg15309236	No	Open_Sea	chrX
BEX1	cg14556695	No	S_Shore	chrX
TCEAL7	cg14179628	Yes	Open_Sea	chrX
TCEAL7	cg20367266	Yes	Open_Sea	chrX
RAB9B	cg02547323	No	Open_Sea	chrX
H2BFWT	cg10877560	Yes	S_Shore	chrX
ESX1	cg05788681	No	Island	chrX
FRMPD3-AS1	cg16445002	Yes	Open_Sea	chrX
COL4A6	cg21705513	No	Open_Sea	chrX
IRS4	cg14699015	No	S_Shore	chrX
KCNE5	cg05437059	Yes	S_Shore	chrX
TRPC5OS	cg08766869	Yes	Open_Sea	chrX
TRPC5OS	cg08794195	Yes	Open_Sea	chrX
MIR4329	cg03700990	Yes	Open_Sea	chrX
HTR2C	cg12950441	No	N_Shore	chrX
MIR1911	cg00694968	Yes	Open_Sea	chrX
MIR448	cg06129596	Yes	Open_Sea	chrX
RBMXL3	cg00763907	Yes	N_Shore	chrX
LRCH2	cg19355555	No	S_Shore	chrX
LRCH2	cg13578591	No	S_Shore	chrX
DANT2	cg26062437	Yes	S_Shore	chrX
CT83	cg19974994	Yes	Open_Sea	chrX
CT83	cg26012731	Yes	Open_Sea	chrX
KLHL13	cg12491738	Yes	S_Shore	chrX
TMEM255A	cg02848628	No	S_Shore	chrX
CUL4B	cg01559064	Yes	Open_Sea	chrX
GRIA3	cg20950932	No	N_Shore	chrX
TEX13C	cg09807212	Yes	N_Shore	chrX
DCAF12L2	cg11720861	No	Island	chrX
DCAF12L1	cg07344627	TC	S_Shore	chrX
BCORL1	cg10245716	Yes	Open_Sea	chrX
AIFM1	cg07980716	Yes	Open_Sea	chrX
AIFM1	cg13067348	Yes	Open_Sea	chrX
GPR119	cg00256358	Yes	Open_Sea	chrX
LINC01201	cg00743412	TC	N_Shore	chrX
MIR503	cg07776419	Yes	Island	chrX
FAM122C	cg19681107	Yes	Open_Sea	chrX
FAM127C	cg17818432	Yes	Island	chrX
FHL1	cg05455393	Yes	N_Shore	chrX
GPR101	cg13937075	No	Island	chrX
FGF13	cg24401557	No	Island	chrX
ZNF185	cg18279482	Yes	Open_Sea	chrX
ZNF185	cg02115515	Yes	Open_Sea	chrX
PNMA5	cg21137707	Yes	N_Shore	chrX
LOC105373378	cg03323167	Yes	S_Shelf	chrX
SRPK3	cg24074926	Yes	N_Shore	chrX
RENBP	cg05148324	Yes	Open_Sea	chrX
TEX28	cg16562533	Yes	N_Shore	chrX
LAGE3	cg06943886	Yes	S_Shore	chrX
GAB3	cg03798428	No	S_Shore	chrX
DKC1	cg14369777	No	N_Shore	chrX

## Sheet: Figure 3b
Gene.Name	probeID	Methylated, Unmethylated, Tissue-Specific (TS), NA	CGI.annotation	Chr
CLDN34	cg01545447	Methylated	Open_Sea	chrX
CLDN34	cg22398624	Methylated	Open_Sea	chrX
CLCN4	cg10775576	Methylated	N_Shore	chrX
MID1	cg26948870	Methylated	Open_Sea	chrX
TLR8	cg07759587	Methylated	Open_Sea	chrX
GS1-600G8.3	cg03700643	Methylated	Open_Sea	chrX
ATXN3L	cg00595697	Methylated	Open_Sea	chrX
GPM6B	cg21745079	Methylated	S_Shore	chrX
PIR-FIGF	cg10158961	Methylated	N_Shore	chrX
RS1	cg02151408	Methylated	N_Shelf	chrX
PPEF1-AS1	cg06151287	Methylated	Open_Sea	chrX
SH3KBP1	cg02077027	Methylated	Open_Sea	chrX
SH3KBP1	cg02657207	Methylated	Open_Sea	chrX
CXorf23	cg01051089	Methylated	Open_Sea	chrX
MAP7D2	cg20786173	Methylated	S_Shore	chrX
KLHL34	cg01828474	Methylated	Island	chrX
SMPX	cg00855923	Methylated	Open_Sea	chrX
KLHL15	cg24331682	Methylated	S_Shelf	chrX
SUPT20HL2	cg12041308	Methylated	S_Shore	chrX
SUPT20HL1	cg09168980	Methylated	Island	chrX
SUPT20HL1	cg05293502	Methylated	Island	chrX
PCYT1B	cg17511128	NA	Open_Sea	chrX
SCARNA23	cg01975035	Methylated	Open_Sea	chrX
DCAF8L2	cg21513466	Methylated	Open_Sea	chrX
DCAF8L2	cg24311433	Methylated	Open_Sea	chrX
DCAF8L2	cg20015672	Methylated	Open_Sea	chrX
DCAF8L2	cg10251067	Methylated	Open_Sea	chrX
SYTL5	cg08571655	Methylated	Open_Sea	chrX
BCOR	cg07764473	Methylated	S_Shore	chrX
PPP1R2P9	cg05454424	Methylated	S_Shore	chrX
NDP	cg11370142	Unmethylated	Open_Sea	chrX
DUSP21	cg04384873	Methylated	N_Shore	chrX
MIR4769	cg01845432	Methylated	Open_Sea	chrX
SSX5	cg27559197	Methylated	Open_Sea	chrX
WAS	cg23129452	TS	Open_Sea	chrX
PCSK1N	cg13130271	Unmethylated	Island	chrX
PCSK1N	cg17616663	Unmethylated	Island	chrX
SYP	cg12241417	Methylated	S_Shore	chrX
FOXP3	cg10858077	Methylated	Open_Sea	chrX
AKAP4	cg06988760	Methylated	Open_Sea	chrX
DGKK	cg19162841	Unmethylated	S_Shore	chrX
MAGED1	cg25206760	Unmethylated	N_Shore	chrX
PAGE2B	cg20228978	Methylated	Open_Sea	chrX
PAGE2	cg14994327	Methylated	Open_Sea	chrX
MAGEH1	cg18124907	Unmethylated	Open_Sea	chrX
EDA	cg01879371	Methylated	N_Shore	chrX
RAB41	cg26468081	Methylated	Open_Sea	chrX
TEX11	cg16881398	Methylated	Open_Sea	chrX
GJB1	cg15626629	Methylated	N_Shore	chrX
GJB1	cg04323365	Methylated	N_Shore	chrX
INGX	cg08630881	Unmethylated	S_Shore	chrX
CXCR3	cg17678039	Methylated	Open_Sea	chrX
CXCR3	cg12875534	Methylated	Open_Sea	chrX
XIST	cg17513789	Methylated	Open_Sea	chrX
XIST	cg02644889	Methylated	Open_Sea	chrX
PGAM4	cg21639451	Methylated	Open_Sea	chrX
PGAM4	cg14176959	Methylated	Open_Sea	chrX
PGAM4	cg26358122	Methylated	Open_Sea	chrX
RPS6KA6	cg25452717	Unmethylated	Island	chrX
DIAPH2	cg13712154	Methylated	N_Shore	chrX
RPA4	cg25945792	Methylated	Open_Sea	chrX
RPA4	cg26513050	Methylated	Open_Sea	chrX
CENPI	cg12724827	Methylated	S_Shelf	chrX
TAF7L	cg06776776	Methylated	S_Shore	chrX
TAF7L	cg20752856	Methylated	S_Shore	chrX
ARMCX4	cg01118900	Methylated	N_Shore	chrX
ARMCX4	cg21786852	Unmethylated	N_Shore	chrX
ARMCX2	cg02626719	Unmethylated	Open_Sea	chrX
GPRASP1	cg24818939	Unmethylated	Island	chrX
GPRASP1	cg15579650	Unmethylated	Island	chrX
GPRASP1	cg24232980	Unmethylated	Island	chrX
BHLHB9	cg07062522	Unmethylated	Open_Sea	chrX
BHLHB9	cg15309236	Unmethylated	Open_Sea	chrX
BEX1	cg14556695	Unmethylated	S_Shore	chrX
TCEAL7	cg14179628	Methylated	Open_Sea	chrX
TCEAL7	cg20367266	Methylated	Open_Sea	chrX
RAB9B	cg02547323	Unmethylated	Open_Sea	chrX
H2BFWT	cg10877560	Methylated	S_Shore	chrX
ESX1	cg05788681	Unmethylated	Island	chrX
FRMPD3-AS1	cg16445002	Methylated	Open_Sea	chrX
COL4A6	cg21705513	Unmethylated	Open_Sea	chrX
IRS4	cg14699015	Unmethylated	S_Shore	chrX
KCNE5	cg05437059	Methylated	S_Shore	chrX
TRPC5OS	cg08766869	Methylated	Open_Sea	chrX
TRPC5OS	cg08794195	Methylated	Open_Sea	chrX
MIR4329	cg03700990	Methylated	Open_Sea	chrX
HTR2C	cg12950441	Unmethylated	N_Shore	chrX
MIR1911	cg00694968	Methylated	Open_Sea	chrX
MIR448	cg06129596	Methylated	Open_Sea	chrX
RBMXL3	cg00763907	Methylated	N_Shore	chrX
LRCH2	cg19355555	Unmethylated	S_Shore	chrX
LRCH2	cg13578591	Unmethylated	S_Shore	chrX
DANT2	cg26062437	Methylated	S_Shore	chrX
CT83	cg19974994	Methylated	Open_Sea	chrX
CT83	cg26012731	Methylated	Open_Sea	chrX
KLHL13	cg12491738	Methylated	S_Shore	chrX
TMEM255A	cg02848628	Unmethylated	S_Shore	chrX
CUL4B	cg01559064	Methylated	Open_Sea	chrX
GRIA3	cg20950932	Unmethylated	N_Shore	chrX
TEX13C	cg09807212	Methylated	N_Shore	chrX
DCAF12L2	cg11720861	Unmethylated	Island	chrX
DCAF12L1	cg07344627	TS	S_Shore	chrX
BCORL1	cg10245716	Methylated	Open_Sea	chrX
AIFM1	cg07980716	Methylated	Open_Sea	chrX
AIFM1	cg13067348	Methylated	Open_Sea	chrX
GPR119	cg00256358	Methylated	Open_Sea	chrX
LINC01201	cg00743412	TS	N_Shore	chrX
MIR503	cg07776419	Methylated	Island	chrX
FAM122C	cg19681107	Methylated	Open_Sea	chrX
FAM127C	cg17818432	Methylated	Island	chrX
FHL1	cg05455393	Methylated	N_Shore	chrX
GPR101	cg13937075	Unmethylated	Island	chrX
FGF13	cg24401557	Unmethylated	Island	chrX
ZNF185	cg18279482	Methylated	Open_Sea	chrX
ZNF185	cg02115515	Methylated	Open_Sea	chrX
PNMA5	cg21137707	Methylated	N_Shore	chrX
LOC105373378	cg03323167	Methylated	S_Shelf	chrX
SRPK3	cg24074926	Methylated	N_Shore	chrX
RENBP	cg05148324	Methylated	Open_Sea	chrX
TEX28	cg16562533	Methylated	N_Shore	chrX
LAGE3	cg06943886	Methylated	S_Shore	chrX
GAB3	cg03798428	Unmethylated	S_Shore	chrX
DKC1	cg14369777	Unmethylated	N_Shore	chrX
